# Supplementary material for: Multi-omics analysis identifies mitochondrial pathways associated with anxiety-related behavior
Source: PLoS Genet. 2019 Sep 26;15(9):e1008358. doi: 10.1371/journal.pgen.1008358 (PMC6762065; doi:10.1371/journal.pgen.1008358)
Supplement: S2 Table — B6: C57BL/6NCrl; BNST: bed nucleus of stria terminalis; Con: control; D2: DBA/2NCrl; Res: resilient; Sus: susceptible. (XLSX) [file pgen.1008358.s006.xlsx]

## Sheet: Sheet1
S2 Table. Number of differentially expressed mRNAs, miRNAs, and proteins after chronic social defeat stress. B6: C57BL/6NCrl; BNST: bed nucleus of stria terminalis; Con: control; D2: DBA/2NCrl; Res: resilient; Sus: susceptible.
Organism	Tissue	Data set	Method	Mouse strain	Comparison	Number of molecules with P < 0.05	Number of molecules with Padj < 0.05
Mouse	BNST	A	Transcriptome profiling (RNA sequencing)	B6	Res vs Con	203	0
				B6	Sus vs Con	961	0
				B6	Sus vs Res	1145	0
				D2	Res vs Con	849	0
				D2	Sus vs Con	853	0
				D2	Sus vs Res	197	0
		B	Proteome profiling (LS-MS/MS)	B6	Res vs Con	27	4
				B6	Sus vs Con	9	0
				B6	Sus vs Res	14	0
				D2	Res vs Con	73	37
				D2	Sus vs Con	23	0
				D2	Sus vs Res	80	21
		D	Profiling of active miRNAs (miRNA sequencing)	B6	Res vs Con	150	32
				B6	Sus vs Con	141	7
				B6	Sus vs Res	111	8
		E	Profiling of mRNA targets of active miRNA (data set D) (mRNA sequencing)	B6	Res vs Con	1162	259
				B6	Sus vs Con	879	879
				B6	Sus vs Res	619	0
	Blood	F	Transcriptome profiling (RNA sequencing)	B6	Res vs Con	253	0
				B6	Sus vs Con	568	0
				B6	Sus vs Res	264	0
				D2	Sus vs Con	771	0
		G	Transcriptome profiling (miRNA sequencing)	B6	Res vs Con	15	0
				B6	Sus vs Con	11	0
				B6	Sus vs Res	8	0
				D2	Sus vs Con	42	0
