# Supplementary material for: Multi-omics analysis identifies mitochondrial pathways associated with anxiety-related behavior
Source: PLoS Genet. 2019 Sep 26;15(9):e1008358. doi: 10.1371/journal.pgen.1008358 (PMC6762065; doi:10.1371/journal.pgen.1008358)
Supplement: S3 Table — Analysis performed with MSigDB v6.0 C2 curated gene sets. B6: C57BL/6NCrl; BNST: bed nucleus of the stria terminalis; D2: DBA/2NCrl. (XLSX) [file pgen.1008358.s007.xlsx]

## Sheet: S2 Table
S3 Table. 100 most significantly enriched gene sets (PFDR < 0.05) within the differentially expressed genes (P < 0.05 and |FC| ≥ 1.2) overlapping between the B6 and D2 susceptible versus control comparisons in the BNST (data set A). Analysis performed with MSigDB v6.0 C2 curated gene sets. B6: C57BL/6NCrl; BNST: bed nucleus of the stria terminalis; D2: DBA/2NCrl.
Gene set name	Number of genes in gene set (K)	Description	Number of differentially expressed genes in gene set (k)	k/K	P	PFDR
HSIAO HOUSEKEEPING GENES	389	Housekeeping genes identified as expressed across 19 normal tissues.	37	0.0951	2.31e-41	1.1e-37
BLALOCK ALZHEIMERS DISEASE DN	1237	Genes down-regulated in brain from patients with Alzheimer's disease.	42	0.034	1.32e-28	3.14e-25
KEGG RIBOSOME	88	Ribosome	14	0.1591	2.05e-19	3.25e-16
KIM BIPOLAR DISORDER OLIGODENDROCYTE DENSITY CORR UP	682	Genes whose expression significantly and positively correlated with oligodendrocyte density in layer VI of BA9 brain region in patients with bipolar disorder.	26	0.0381	4.97e-19	5.91e-16
MARTENS TRETINOIN RESPONSE DN	841	Genes down-regulated in NB4 cells (acute promyelocytic leukemia, APL) in response to tretinoin [PubChem=444795]; based on Chip-seq data.	28	0.0333	6.67e-19	6.36e-16
KEGG PARKINSONS DISEASE	133	Parkinson's disease	15	0.1128	2.25e-18	1.78e-15
MOOTHA VOXPHOS	87	Genes involved in oxidative phosphorylation; based on literature and sequence annotation resources and converted to Affymetrix HG-U133A probe sets.	13	0.1494	9.71e-18	6.61e-15
PUJANA BRCA1 PCC NETWORK	1652	Genes constituting the BRCA1-PCC network of transcripts whose expression positively correlated (Pearson correlation coefficient, PCC >= 0.4) with that of BRCA1 [GeneID=672] across a compendium of normal tissues.	35	0.0212	2.6e-17	1.55e-14
REACTOME INFLUENZA LIFE CYCLE	203	Genes involved in Influenza Life Cycle	16	0.0788	5.36e-17	2.83e-14
KEGG ALZHEIMERS DISEASE	169	Alzheimer's disease	15	0.0888	8.74e-17	3.78e-14
REACTOME INFLUENZA VIRAL RNA TRANSCRIPTION AND REPLICATION	169	Genes involved in Influenza Viral RNA Transcription and Replication	15	0.0888	8.74e-17	3.78e-14
SPIELMAN LYMPHOBLAST EUROPEAN VS ASIAN UP	479	Genes up-regulated in lymphoblastoid cells from the European population compared to those from the Asian population.	21	0.0438	9.53e-17	3.78e-14
TIEN INTESTINE PROBIOTICS 6HR UP	55	Genes up-regulated in Caco-2 cells (intestinal epithelium) after coculture with the probiotic bacteria L. casei for 6h.	11	0.2	1.09e-16	3.99e-14
REACTOME NONSENSE MEDIATED DECAY ENHANCED BY THE EXON JUNCTION COMPLEX	176	Genes involved in Nonsense Mediated Decay Enhanced by the Exon Junction Complex	15	0.0852	1.61e-16	5.49e-14
REACTOME SRP DEPENDENT COTRANSLATIONAL PROTEIN TARGETING TO MEMBRANE	179	Genes involved in SRP-dependent cotranslational protein targeting to membrane	15	0.0838	2.08e-16	6.61e-14
KEGG HUNTINGTONS DISEASE	185	Huntington's disease	15	0.0811	3.42e-16	1.01e-13
MOOTHA MITOCHONDRIA	447	Mitochondrial genes	20	0.0447	3.63e-16	1.01e-13
REACTOME METABOLISM OF RNA	330	Genes involved in Metabolism of RNA	18	0.0545	3.8e-16	1.01e-13
REACTOME METABOLISM OF MRNA	284	Genes involved in Metabolism of mRNA	17	0.0599	5.58e-16	1.4e-13
REACTOME PEPTIDE CHAIN ELONGATION	153	Genes involved in Peptide chain elongation	14	0.0915	6.22e-16	1.48e-13
KIM ALL DISORDERS OLIGODENDROCYTE NUMBER CORR UP	756	Genes whose expression was significantly and positively correlated with the number of perineuronal oligodendrocytes in the layer III of BA9 brain region.	24	0.0317	7.45e-16	1.69e-13
PUJANA CHEK2 PCC NETWORK	779	Genes constituting the CHEK2-PCC network of transcripts whose expression positively correlates (Pearson correlation coefficient, PCC >= 0.4) with that of CHEK2 [GeneID=11200].	24	0.0308	1.44e-15	3.12e-13
MOOTHA PGC	420	Genes up-regulated in differentiating C2C12 cells (myoblasts) upon expression of PPARGC1A [GeneID=10891] off an adenoviral vector.	19	0.0452	1.69e-15	3.5e-13
REACTOME RESPIRATORY ELECTRON TRANSPORT ATP SYNTHESIS BY CHEMIOSMOTIC COUPLING AND HEAT PRODUCTION BY UNCOUPLING PROTEINS	98	Genes involved in Respiratory electron transport, ATP synthesis by chemiosmotic coupling, and heat production by uncoupling proteins.	12	0.1224	2.2e-15	4.37e-13
KEGG OXIDATIVE PHOSPHORYLATION	135	Oxidative phosphorylation	13	0.0963	3.58e-15	6.81e-13
REACTOME 3 UTR MEDIATED TRANSLATIONAL REGULATION	176	Genes involved in 3' -UTR-mediated translational regulation	14	0.0795	4.47e-15	8.18e-13
REACTOME TRANSLATION	222	Genes involved in Translation	15	0.0676	5.18e-15	9.14e-13
REACTOME TCA CYCLE AND RESPIRATORY ELECTRON TRANSPORT	141	Genes involved in The citric acid (TCA) cycle and respiratory electron transport	13	0.0922	6.34e-15	1.08e-12
PUJANA ATM PCC NETWORK	1442	Genes constituting the ATM-PCC network of transcripts whose expression positively correlated (Pearson correlation coefficient, PCC >= 0.4) with that of ATM [GeneID=472] across a compendium of normal tissues.	30	0.0208	1.07e-14	1.75e-12
DAZARD UV RESPONSE CLUSTER G1	67	Cluster G1: genes most highly up-regulated in NHEK cells (normal keratinocyte) between 6 h and 12 h after UV-B irradiation.	10	0.1493	6.34e-14	1.01e-11
REACTOME METABOLISM OF PROTEINS	518	Genes involved in Metabolism of proteins	19	0.0367	7.28e-14	1.12e-11
LEE LIVER CANCER SURVIVAL DN	175	Genes highly expressed in hepatocellular carcinoma with poor survival.	13	0.0743	1.06e-13	1.58e-11
LOPEZ MBD TARGETS	957	Genes up-regulated in HeLa cells (cervical cancer) after simultaneus knockdown of all three MBD (methyl-CpG binding domain) proteins MeCP2, MBD1 and MBD2 [GeneID=4204;4152;8932] by RNAi.	24	0.0251	1.25e-13	1.81e-11
DANG BOUND BY MYC	1103	Genes whose promoters are bound by MYC [GeneID=4609], according to MYC Target Gene Database.	25	0.0227	3.46e-13	4.85e-11
MOOTHA HUMAN MITODB 6 2002	429	Mitochondrial genes; based on literature and sequence annotation resources and converted to Affymetrix HG-U133A probe sets.	17	0.0396	4.67e-13	6.35e-11
WONG MITOCHONDRIA GENE MODULE	217	Genes that comprise the mitochondria gene module	13	0.0599	1.67e-12	2.2e-10
TIEN INTESTINE PROBIOTICS 24HR UP	557	Genes up-regulated in Caco-2 cells (intestinal epithelium) after coculture with the probiotic bacteria L. casei for 24h.	18	0.0323	2.83e-12	3.64e-10
JISON SICKLE CELL DISEASE DN	181	Genes down-regulated in peripheral blood mononuclear cells (PBMC) from sickle cell disease patients compared to those from healthy subjects.	12	0.0663	3.72e-12	4.66e-10
JOHANSSON BRAIN CANCER EARLY VS LATE DN	45	Genes down-regulated in early vs late brain tumors induced by retroviral delivery of PDGFB [GeneID=5155].	8	0.1778	4.94e-12	6.03e-10
RHEIN ALL GLUCOCORTICOID THERAPY DN	362	Genes down-regulated in ALL (acute lymphoblastic leukemia) blasts after 1 week of treatment with glucocorticoids.	15	0.0414	6.21e-12	7.39e-10
PECE MAMMARY STEM CELL UP	146	The '3/3 signature': genes consistently up-regulated in all three pools of normal mammary stem cells (defined by their ability to retain the dye PKH26).	11	0.0753	7.5e-12	8.71e-10
WANG TUMOR INVASIVENESS UP	374	Up-regulated genes in the subpopulation of invasive PyMT cells (breast cancer) compared to the general population of PyMT cells.	15	0.0401	9.85e-12	1.12e-09
ONKEN UVEAL MELANOMA DN	526	Genes down-regulated in uveal melanoma: class 2 vs class 1 tumors.	17	0.0323	1.17e-11	1.3e-09
REACTOME RESPIRATORY ELECTRON TRANSPORT	79	Genes involved in Respiratory electron transport	9	0.1139	1.47e-11	1.58e-09
MILI PSEUDOPODIA CHEMOTAXIS DN	457	Transcripts depleted in pseudopodia of NIH/3T3 cells (fibroblast) in response to the chemotactic migration stimulus by lysophosphatidic acid (LPA) [PubChem=3988].	16	0.035	1.49e-11	1.58e-09
JIANG AGING CEREBRAL CORTEX UP	36	Up-regulated in the cerebral cortex of aged (22 months) BALB/c mice, compared to young (2 months) controls	7	0.1944	5.63e-11	5.83e-09
LI AMPLIFIED IN LUNG CANCER	178	Genes with increased copy number that correlates with increased expression across six different lung adenocarcinoma cell lines.	11	0.0618	6.44e-11	6.53e-09
GRADE COLON CANCER UP	871	Up-regulated genes in colon carcinoma tumors compared to the matched normal mucosa samples.	20	0.023	7.57e-11	7.51e-09
BENPORATH MYC MAX TARGETS	775	Set 'Myc targets2': targets of c-Myc [GeneID=4609] and Max [GeneID=4149] identified by ChIP on chip in a Burkitt's lymphoma cell line; overlap set.	19	0.0245	7.77e-11	7.55e-09
CHAUHAN RESPONSE TO METHOXYESTRADIOL DN	102	Genes down-regulated by 2-methoxyestradiol (2ME2) [PubChem=1573] in the MM.1S cell line (multiple myeloma) sensitive to dexamethasone [PubChem=5743].	9	0.0882	1.52e-10	1.45e-08
KIM ALL DISORDERS CALB1 CORR UP	548	Genes whose expression significantly and positively correlated with the density of CALB1-positive [GeneID=793] GABAergic interneurons in the BA9 brain region across all subjects with psychiatric disorders.	16	0.0292	2.14e-10	2e-08
JIANG AGING HYPOTHALAMUS UP	47	Up-regulated in the hypothalamus of aged (22 months) BALB/c mice, compared to young (2 months) controls	7	0.1489	4.1e-10	3.76e-08
TIEN INTESTINE PROBIOTICS 24HR DN	214	Genes down-regulated in Caco-2 cells (intestinal epithelium) after coculture with the probiotic bacteria L. casei for 24h.	11	0.0514	4.61e-10	4.14e-08
GNATENKO PLATELET SIGNATURE	48	Top 50 most up-regulated genes in human platelet cells.	7	0.1458	4.79e-10	4.22e-08
OUELLET OVARIAN CANCER INVASIVE VS LMP UP	117	Genes up-regulated in epithelial ovarian cancer (EOC) biopsies: invasive (TOV) vs low malignant potential (LMP) tumors.	9	0.0769	5.25e-10	4.54e-08
MALONEY RESPONSE TO 17AAG DN	79	Down-regulated genes in A2780 cells (ovarian cancer) treated with 17AAG [PubChem=6440175], a chemical with anticancer properties.	8	0.1013	5.38e-10	4.58e-08
MARTINEZ RB1 AND TP53 TARGETS DN	591	Genes down-regulated in mice with skin specific double knockout of both RB1 and TP53 [GeneID=5925;7157] by Cre-lox.	16	0.0271	6.38e-10	5.33e-08
STARK PREFRONTAL CORTEX 22Q11 DELETION DN	517	Genes down-regulated in prefrontal cortex (PFC) of mice carrying a hemizygotic microdeletion in the 22q11.2 region.	15	0.029	8.78e-10	7.21e-08
TAKAO RESPONSE TO UVB RADIATION UP	86	Genes up-regulated in primary tissue culture of epidermal kerationcytes after UVB irradiation.	8	0.093	1.07e-09	8.64e-08
RICKMAN TUMOR DIFFERENTIATED WELL VS POORLY UP	236	Up-regulated genes that vary between HNSCC (head and neck squamous cell carcinoma) groups formed on the basis of their level of pathological differentiation: well vs poorly differentiated tumors.	11	0.0466	1.29e-09	1.03e-07
MARTINEZ RB1 TARGETS DN	543	Genes down-regulated in mice with skin specific knockout of RB1 [GeneID=5925] by Cre-lox.	15	0.0276	1.71e-09	1.33e-07
DAZARD RESPONSE TO UV NHEK UP	244	Genes up-regulated in NHEK cells (normal keratinocytes) by UV-B irradiation.	11	0.0451	1.84e-09	1.41e-07
LUI TARGETS OF PAX8 PPARG FUSION	34	Genes down-regulated in follicular thyroid carcinoma (FTC) samples that bear PAX8-PPARG [GeneID=7849;5468] fusion protein.	6	0.1765	2.6e-09	1.97e-07
KAAB FAILED HEART ATRIUM DN	141	Genes down-regulated in atria of failing hearts (DCM and ICM) compared to healthy controls.	9	0.0638	2.76e-09	2.05e-07
CHICAS RB1 TARGETS LOW SERUM	100	Genes up-regulated in IMR90 cells (fibroblast) grown under low serum conditions and after knockdown of RB1 [GeneID=5925] by RNAi.	8	0.08	3.6e-09	2.64e-07
IGLESIAS E2F TARGETS UP	151	Genes up-regulated in pancreatic cells from mice with double knockout of E2F1 [GeneID=1869] and E2F2 [GeneID=1870] compared to wild type.	9	0.0596	5.05e-09	3.64e-07
MARTINEZ TP53 TARGETS DN	593	Genes down-regulated in mice with skin specific knockout of TP53 [GeneID=7157].	15	0.0253	5.57e-09	3.96e-07
PILON KLF1 TARGETS DN	1972	Genes down-regulated in erythroid progenitor cells from fetal livers of E13.5 embryos with KLF1 [GeneID=10661] knockout compared to those from the wild type embryos.	26	0.0132	1.35e-08	9.42e-07
GOLDRATH HOMEOSTATIC PROLIFERATION	171	Up-regulated in CD8+ [GeneID=925] T lymphocytes undergoing homeostatic proliferation (HP) versus the naive cells; these genes are not up-regulated versus effector or memory cell population.	9	0.0526	1.5e-08	1.03e-06
LUI THYROID CANCER PAX8 PPARG DN	45	Top down-regulated genes distinguishing between follicular thyroid carcinoma (FTC) samples by the presence or absence of the PAX8-PPARG [GeneID=7849;5468] fusion protein.	6	0.1333	1.52e-08	1.04e-06
FLECHNER BIOPSY KIDNEY TRANSPLANT REJECTED VS OK DN	546	Genes down-regulated in kidney biopsies from patients with acute transplant rejection compared to the biopsies from patients with well functioning kidneys more than 1-year post transplant.	14	0.0256	1.55e-08	1.04e-06
KAYO AGING MUSCLE DN	123	Downregulated in the vastus lateralis muscle of aged vs young adult rhesus monkeys	8	0.065	1.86e-08	1.23e-06
MARSON BOUND BY FOXP3 UNSTIMULATED	1229	Genes with promoters bound by FOXP3 [GeneID=50943] in unstimulated hybridoma cells.	20	0.0163	2.61e-08	1.7e-06
DANG REGULATED BY MYC DN	253	Genes down-regulated by MYC [GeneID=4609], according to the MYC Target Gene Database.	10	0.0395	3.55e-08	2.28e-06
OSMAN BLADDER CANCER DN	406	Genes down-regulated in blood samples from bladder cancer patients.	12	0.0296	3.68e-08	2.34e-06
MENSSEN MYC TARGETS	53	Genes up-regulated by adenoviral expression of c-MYC [GeneID=4609] in HUVEC cells (umbilical vein endothelium).	6	0.1132	4.19e-08	2.63e-06
ALONSO METASTASIS UP	198	Up-regulated genes in melanoma tumous that developed metastatic disease compared to primary melanoma that did not.	9	0.0455	5.3e-08	3.28e-06
LUI THYROID CANCER CLUSTER 3	28	Cluster 3: genes with similar expression profiles across follicular thyrorid carcinoma (FTC) samples; genes in this cluster correlated well with the presence of PAX8-PPARG [GeneID=7849;5468] fusion protein.	5	0.1786	5.48e-08	3.35e-06
DANG MYC TARGETS UP	143	Genes up-regulated by MYC [GeneID=4609] and whose promoters are bound by MYC, according to MYC Target Gene Database.	8	0.0559	6.02e-08	3.63e-06
KARLSSON TGFB1 TARGETS DN	207	Genes down-regulated by TGFB1 [GeneID=7040] in MEF cells (embryonic fibroblast) via TGFB1R [GeneID=7046].	9	0.0435	7.76e-08	4.62e-06
RODWELL AGING KIDNEY NO BLOOD DN	150	Genes whose expression decreases with age in normal kidney, excluding those with higher expression in blood.	8	0.0533	8.72e-08	5.12e-06
VECCHI GASTRIC CANCER EARLY DN	367	Down-regulated genes distinguishing between early gastric cancer (EGC) and normal tissue samples.	11	0.03	1.21e-07	6.93e-06
WEST ADRENOCORTICAL TUMOR DN	546	Down-regulated genes in pediatric adrenocortical tumors (ACT) compared to the normal tissue.	13	0.0238	1.21e-07	6.93e-06
HELLER HDAC TARGETS DN	292	Genes down-regulated in at least one of three multiple myeloma (MM) cell lines by TSA [PubChem=5562].	10	0.0342	1.35e-07	7.65e-06
SCHLOSSER MYC TARGETS REPRESSED BY SERUM	159	Cluster 7: genes up-regulated in B493-6 cells (B lymphocytes) by MYC [GeneID=4609] and down-regulated by the combination of MYC and serum.	8	0.0503	1.37e-07	7.65e-06
FLECHNER BIOPSY KIDNEY TRANSPLANT OK VS DONOR UP	555	Genes up-regulated in kidney biopsies from patients with well functioning kidneys more than 1-year post transplant compared to the biopsies from normal living kidney donors.	13	0.0234	1.46e-07	8.06e-06
BILANGES SERUM AND RAPAMYCIN SENSITIVE GENES	68	Genes translationally regulated in MEF cells (embryonic fibroblasts) in response to serum starvation and by rapamycin (sirolimus) [PubChem=6610346].	6	0.0882	1.91e-07	1.05e-05
MARTINEZ RESPONSE TO TRABECTEDIN UP	71	Genes up-regulated in at least 8 of 11 sarcoma cell lines by trabectedin [PubChem=3199].	6	0.0845	2.48e-07	1.34e-05
MCBRYAN PUBERTAL BREAST 3 4WK DN	39	Genes down-regulated during pubertal mammary gland development between weeks 3 and 4.	5	0.1282	3.11e-07	1.66e-05
CHESLER BRAIN HIGHEST EXPRESSION	40	Neurologically relevant transcripts with highest abundance fold range in brain tissue among mouse strains.	5	0.125	3.54e-07	1.87e-05
KEGG CARDIAC MUSCLE CONTRACTION	80	Cardiac muscle contraction	6	0.075	5.06e-07	2.65e-05
BENPORATH SOX2 TARGETS	734	Set 'Sox2 targets': genes upregulated and identified by ChIP on chip as SOX2 [GeneID=6657] transcription factor targets in human embryonic stem cells.	14	0.0191	5.66e-07	2.93e-05
HOLLEMAN VINCRISTINE RESISTANCE ALL DN	19	Genes distinguishing vincristine [PubChem=5978] resistant and sensitive ALL (B- and T-lineage ALL); here - genes down-regulated in the drug resistant samples.	4	0.2105	6.25e-07	3.2e-05
CHENG RESPONSE TO NICKEL ACETATE	45	Genes down-regulated in HPL1D cells (lung epithelium) upon exposure to nickel acetate [PubChem=9756].	5	0.1111	6.48e-07	3.28e-05
ROME INSULIN TARGETS IN MUSCLE UP	442	Genes up-regulated by 3 h of euglycemic hyperinsulinemic clamp in the vastus lateralis muscle of healthy lean subjects.	11	0.0249	7.58e-07	3.8e-05
BYSTRYKH HEMATOPOIESIS STEM CELL QTL TRANS	882	Transcripts in hematopoietic stem cells (HSC) which are trans-regulated (i.e., modulated by a QTL (quantitative trait locus) not in a close proximity to the gene).	15	0.017	9.24e-07	4.58e-05
YOSHIMURA MAPK8 TARGETS DN	366	Genes down-regulated in vascular smooth muscle cells (VSMC) by MAPK8 (JNK1) [GeneID=5599].	10	0.0273	1.06e-06	5.21e-05
HILLION HMGA1B TARGETS	92	Genes changed in Rat1a cells (fibroblasts) by overexpression of HMGA1 isoform b [GeneID=3159] off a plasmid vector.	6	0.0652	1.16e-06	5.57e-05
MARSON BOUND BY FOXP3 STIMULATED	1022	Genes with promoters bound by FOXP3 [GeneID=50943] in hybridoma cells stimulated by PMA [PubChem=4792] and ionomycin [PubChem=3733].	16	0.0157	1.16e-06	5.57e-05
KIM ALL DISORDERS DURATION CORR DN	146	Genes whose expression in brain significantly and negatively correlated with the duration of all psychiatric disorders studied.	7	0.0479	1.17e-06	5.57e-05
