# Supplementary material for: Multi-omics analysis identifies mitochondrial pathways associated with anxiety-related behavior
Source: PLoS Genet. 2019 Sep 26;15(9):e1008358. doi: 10.1371/journal.pgen.1008358 (PMC6762065; doi:10.1371/journal.pgen.1008358)
Supplement: S4 Table — Analysis performed with topGO R package. B6: C57BL/6NCrl; BNST: bed nucleus of the stria terminalis; D2: DBA/2NCrl; GO: Gene Ontology. (XLSX) [file pgen.1008358.s008.xlsx]

## Sheet: S3 Table
S4 Table. Significantly enriched Gene Ontology (GO) terms (PFDR < 0.05) within the differentially expressed genes (P < 0.05 and |FC| ≥ 1.2) overlapping between the B6 and D2 susceptible versus control comparisons in the BNST (data set A). Analysis performed with topGO R package. B6: C57BL/6NCrl; BNST: bed nucleus of the stria terminalis; D2: DBA/2NCrl; GO: Gene Ontology.
GO term	GO category	Number of all genes in GO term	Number of differentially expressed genes in GO term	P	PFDR
electron transport coupled proton transport (GO:0015990)	Biological processes	4	3	1.73e-05	0.00843
regulation of protein folding (GO:1903332)	Biological processes	10	3	0.000137	0.0483
ATP synthesis coupled proton transport (GO:0015986)	Biological processes	21	4	4.44e-05	0.0186
energy coupled proton transport, down electrochemical gradient (GO:0015985)	Biological processes	21	4	4.44e-05	0.0182
ATP synthesis coupled electron transport (GO:0042773)	Biological processes	56	8	4.42e-08	5.29e-05
mitochondrial ATP synthesis coupled electron transport (GO:0042775)	Biological processes	52	7	4.56e-07	0.000295
oxidative phosphorylation (GO:0006119)	Biological processes	64	8	1.13e-07	0.000104
respiratory electron transport chain (GO:0022904)	Biological processes	76	9	2.74e-08	3.55e-05
electron transport chain (GO:0022900)	Biological processes	82	9	5.01e-08	5.56e-05
aerobic respiration (GO:0009060)	Biological processes	66	7	1.98e-06	0.00114
proton transmembrane transport (GO:1902600)	Biological processes	72	7	3.39e-06	0.00188
cytoplasmic translation (GO:0002181)	Biological processes	62	6	1.78e-05	0.00836
cellular respiration (GO:0045333)	Biological processes	134	12	2.37e-09	1.23e-05
ATP metabolic process (GO:0046034)	Biological processes	163	13	1.87e-09	1.46e-05
energy derivation by oxidation of organic compounds (GO:0015980)	Biological processes	194	14	1.48e-09	2.29e-05
purine ribonucleoside monophosphate metabolic process (GO:0009167)	Biological processes	188	13	9.38e-09	2.91e-05
purine ribonucleoside triphosphate metabolic process (GO:0009205)	Biological processes	189	13	9.95e-09	2.58e-05
purine nucleoside monophosphate metabolic process (GO:0009126)	Biological processes	189	13	9.95e-09	2.21e-05
ribonucleoside monophosphate metabolic process (GO:0009161)	Biological processes	192	13	1.19e-08	2.31e-05
ribonucleoside triphosphate metabolic process (GO:0009199)	Biological processes	193	13	1.26e-08	2.17e-05
purine nucleoside triphosphate metabolic process (GO:0009144)	Biological processes	198	13	1.68e-08	2.61e-05
nucleoside triphosphate metabolic process (GO:0009141)	Biological processes	214	14	4.84e-09	1.88e-05
nucleoside monophosphate metabolic process (GO:0009123)	Biological processes	203	13	2.21e-08	3.13e-05
generation of precursor metabolites and energy (GO:0006091)	Biological processes	264	14	5.91e-08	6.12e-05
purine ribonucleotide metabolic process (GO:0009150)	Biological processes	334	15	1.56e-07	0.000134
ribonucleotide metabolic process (GO:0009259)	Biological processes	344	15	2.24e-07	0.000183
purine nucleotide metabolic process (GO:0006163)	Biological processes	351	15	2.86e-07	0.000223
ribose phosphate metabolic process (GO:0019693)	Biological processes	359	15	3.77e-07	0.000266
translation (GO:0006412)	Biological processes	293	12	6.96e-06	0.00373
nucleoside phosphate metabolic process (GO:0006753)	Biological processes	464	18	7.17e-08	6.96e-05
purine-containing compound metabolic process (GO:0072521)	Biological processes	389	15	9.95e-07	0.000619
peptide biosynthetic process (GO:0043043)	Biological processes	312	12	1.28e-05	0.00641
nucleotide metabolic process (GO:0009117)	Biological processes	456	17	2.89e-07	0.000214
monovalent inorganic cation transport (GO:0015672)	Biological processes	316	11	7.05e-05	0.0274
nucleobase-containing small molecule metabolic process (GO:0055086)	Biological processes	522	18	3.84e-07	0.000259
peptide metabolic process (GO:0006518)	Biological processes	420	14	1.15e-05	0.00597
amide biosynthetic process (GO:0043604)	Biological processes	398	13	2.93e-05	0.013
mitochondrion organization (GO:0007005)	Biological processes	376	12	7.39e-05	0.028
drug metabolic process (GO:0017144)	Biological processes	535	15	3.96e-05	0.0171
organophosphate metabolic process (GO:0019637)	Biological processes	776	21	1.82e-06	0.00109
cellular amide metabolic process (GO:0043603)	Biological processes	627	16	6.49e-05	0.0259
oxidation-reduction process (GO:0055114)	Biological processes	854	19	7.99e-05	0.0296
organonitrogen compound biosynthetic process (GO:1901566)	Biological processes	1065	23	2.14e-05	0.00979
cellular nitrogen compound metabolic process (GO:0034641)	Biological processes	4147	55	0.000112	0.0403
NADH dehydrogenase (quinone) activity (GO:0050136)	Molecular function	26	7	6.81e-09	3.09e-05
NADH dehydrogenase (ubiquinone) activity (GO:0008137)	Molecular function	26	7	6.81e-09	1.54e-05
proton-transporting ATP synthase activity, rotational mechanism (GO:0046933)	Molecular function	15	4	1.41e-05	0.00493
NADH dehydrogenase activity (GO:0003954)	Molecular function	29	7	1.3e-08	1.97e-05
heme-copper terminal oxidase activity (GO:0015002)	Molecular function	21	5	1.8e-06	0.00117
cytochrome-c oxidase activity (GO:0004129)	Molecular function	21	5	1.8e-06	0.00102
oxidoreductase activity, acting on a heme group of donors, oxygen as acceptor (GO:0016676)	Molecular function	21	5	1.8e-06	0.000908
oxidoreductase activity, acting on a heme group of donors (GO:0016675)	Molecular function	22	5	2.2e-06	0.000996
oxidoreductase activity, acting on NAD(P)H, quinone or similar compound as acceptor (GO:0016655)	Molecular function	37	7	5.67e-08	6.43e-05
electron transfer activity (GO:0009055)	Molecular function	68	8	1.74e-07	0.000157
oxidoreductase activity, acting on NAD(P)H (GO:0016651)	Molecular function	80	7	6.47e-06	0.00267
proton transmembrane transporter activity (GO:0015078)	Molecular function	116	9	7.74e-07	0.000585
unfolded protein binding (GO:0051082)	Molecular function	84	6	8.73e-05	0.0247
structural constituent of ribosome (GO:0003735)	Molecular function	165	9	1.18e-05	0.00446
monovalent inorganic cation transmembrane transporter activity (GO:0015077)	Molecular function	351	12	3.9e-05	0.0126
oxidoreductase activity (GO:0016491)	Molecular function	781	18	8.06e-05	0.0244
mitochondrial proton-transporting ATP synthase, stator stalk (GO:0000274)	Cellular component	2	2	0.00038	0.013
proton-transporting ATP synthase, stator stalk (GO:0045265)	Cellular component	2	2	0.00038	0.0128
mitochondrial respiratory chain supercomplex (GO:0097249)	Cellular component	3	2	0.00063	0.0205
PAM complex, Tim23 associated import motor (GO:0001405)	Cellular component	5	2	0.00131	0.0355
mitochondrial proton-transporting ATP synthase complex (GO:0005753)	Cellular component	23	7	3.31e-09	2.58e-07
proton-transporting ATP synthase complex (GO:0045259)	Cellular component	24	7	4.25e-09	3.19e-07
mitochondrial proton-transporting ATP synthase complex, coupling factor F(o) (GO:0000276)	Cellular component	13	3	0.000263	0.00951
proton-transporting ATP synthase complex, coupling factor F(o) (GO:0045263)	Cellular component	15	3	0.000379	0.0132
respiratory chain complex I (GO:0045271)	Cellular component	48	8	1.5e-08	8.86e-07
NADH dehydrogenase complex (GO:0030964)	Cellular component	48	8	1.5e-08	8.6e-07
mitochondrial respiratory chain complex I (GO:0005747)	Cellular component	48	8	1.5e-08	8.36e-07
respiratory chain (GO:0070469)	Cellular component	89	14	1.01e-13	2.47e-11
inner mitochondrial membrane protein complex (GO:0098800)	Cellular component	135	21	6.33e-20	1.24e-16
mitochondrial respiratory chain (GO:0005746)	Cellular component	79	12	8.91e-12	1.34e-09
proton-transporting two-sector ATPase complex (GO:0016469)	Cellular component	49	7	3.16e-07	1.44e-05
respiratory chain complex (GO:0098803)	Cellular component	81	11	1.99e-10	1.94e-08
polysomal ribosome (GO:0042788)	Cellular component	30	4	0.000154	0.00588
proton-transporting two-sector ATPase complex, proton-transporting domain (GO:0033177)	Cellular component	24	3	0.00129	0.0359
mitochondrial membrane part (GO:0044455)	Cellular component	216	23	2.22e-18	2.16e-15
cytosolic large ribosomal subunit (GO:0022625)	Cellular component	89	9	9.58e-08	4.56e-06
myelin sheath (GO:0043209)	Cellular component	212	21	2.76e-16	1.35e-13
oxidoreductase complex (GO:1990204)	Cellular component	105	10	3.09e-08	1.55e-06
cytosolic ribosome (GO:0022626)	Cellular component	152	13	8.47e-10	7.18e-08
mitochondrial protein complex (GO:0098798)	Cellular component	264	22	1.47e-15	4.78e-13
cytosolic small ribosomal subunit (GO:0022627)	Cellular component	55	4	0.00129	0.0355
mitochondrial inner membrane (GO:0005743)	Cellular component	398	27	8.76e-17	5.7e-14
large ribosomal subunit (GO:0015934)	Cellular component	149	10	6.52e-07	2.89e-05
ribosomal subunit (GO:0044391)	Cellular component	226	14	9.31e-09	6.06e-07
organelle inner membrane (GO:0019866)	Cellular component	440	27	9.1e-16	3.55e-13
small ribosomal subunit (GO:0015935)	Cellular component	82	5	0.000682	0.0211
ribosome (GO:0005840)	Cellular component	265	15	8.55e-09	5.75e-07
cytosolic part (GO:0044445)	Cellular component	273	15	1.25e-08	7.85e-07
mitochondrial envelope (GO:0005740)	Cellular component	617	30	7.39e-15	2.06e-12
mitochondrial membrane (GO:0031966)	Cellular component	575	27	4.15e-13	9.01e-11
mitochondrial part (GO:0044429)	Cellular component	799	31	8e-13	1.56e-10
spliceosomal complex (GO:0005681)	Cellular component	184	7	0.000908	0.0264
growth cone (GO:0030426)	Cellular component	192	7	0.00115	0.0331
site of polarized growth (GO:0030427)	Cellular component	195	7	0.00126	0.0355
membrane raft (GO:0045121)	Cellular component	351	12	3.9e-05	0.00165
membrane microdomain (GO:0098857)	Cellular component	352	12	4.01e-05	0.00166
membrane region (GO:0098589)	Cellular component	364	12	5.47e-05	0.00223
organelle envelope (GO:0031967)	Cellular component	1004	33	1.03e-11	1.43e-09
envelope (GO:0031975)	Cellular component	1005	33	1.05e-11	1.37e-09
postsynaptic density (GO:0014069)	Cellular component	281	9	0.000578	0.0191
postsynaptic specialization (GO:0099572)	Cellular component	285	9	0.000638	0.0204
asymmetric synapse (GO:0032279)	Cellular component	285	9	0.000638	0.0201
neuron to neuron synapse (GO:0098984)	Cellular component	288	9	0.000685	0.0209
ribonucleoprotein complex (GO:1990904)	Cellular component	869	24	2.18e-07	1.01e-05
membrane protein complex (GO:0098796)	Cellular component	1136	30	1.46e-08	8.92e-07
mitochondrion (GO:0005739)	Cellular component	1765	46	1.19e-12	2.12e-10
cell body (GO:0044297)	Cellular component	774	18	7.21e-05	0.00281
neuronal cell body (GO:0043025)	Cellular component	688	16	0.000184	0.0069
organelle membrane (GO:0031090)	Cellular component	1657	38	5.6e-09	4.05e-07
dendritic tree (GO:0097447)	Cellular component	709	15	0.000765	0.023
synapse (GO:0045202)	Cellular component	1022	20	0.000276	0.00981
neuron part (GO:0097458)	Cellular component	1763	34	2.42e-06	0.000105
somatodendritic compartment (GO:0036477)	Cellular component	1012	19	0.000851	0.0252
neuron projection (GO:0043005)	Cellular component	1459	27	6.03e-05	0.0024
protein-containing complex (GO:0032991)	Cellular component	5391	79	8.5e-09	5.92e-07
cytosol (GO:0005829)	Cellular component	3412	47	0.000243	0.00893
cytoplasmic part (GO:0044444)	Cellular component	8279	114	1.85e-12	3.01e-10
intracellular organelle part (GO:0044446)	Cellular component	7114	94	3.1e-08	1.51e-06
organelle part (GO:0044422)	Cellular component	7373	97	1.61e-08	8.75e-07
intracellular membrane-bounded organelle (GO:0043231)	Cellular component	10056	123	5.85e-10	5.44e-08
cytoplasm (GO:0005737)	Cellular component	10748	128	7.33e-10	6.5e-08
membrane-bounded organelle (GO:0043227)	Cellular component	10752	127	1.97e-09	1.6e-07
organelle (GO:0043226)	Cellular component	11968	141	1.5e-11	1.83e-09
intracellular organelle (GO:0043229)	Cellular component	11722	137	1.43e-10	1.47e-08
intracellular part (GO:0044424)	Cellular component	13454	150	5.18e-11	5.95e-09
intracellular (GO:0005622)	Cellular component	13526	150	8.49e-11	9.21e-09
cell part (GO:0044464)	Cellular component	15911	160	2.69e-08	1.42e-06
cell (GO:0005623)	Cellular component	15913	160	2.7e-08	1.39e-06
