# Supplementary material for: Multi-omics analysis identifies mitochondrial pathways associated with anxiety-related behavior
Source: PLoS Genet. 2019 Sep 26;15(9):e1008358. doi: 10.1371/journal.pgen.1008358 (PMC6762065; doi:10.1371/journal.pgen.1008358)
Supplement: S5 Table — B6: C57BL/6NCrl; BNST: bed nucleus of the stria terminalis; FC: fold change; IPA: Ingenuity Pathway Analysis. (XLSX) [file pgen.1008358.s009.xlsx]

## Sheet: B6 resilient vs. control
S5 Table. Ingenuity Pathway Analysis (IPA) miRNA Target Filter results of identified differentially expressed (P < 0.05 and |FC| ≥ 1.2) active miRNA-mRNA pairs (data sets D and E) from AGO2 immunoprecipitation-sequencing in the BNST after chronic social defeat stress. B6: C57BL/6NCrl; BNST: bed nucleus of the stria terminalis; FC: fold change; IPA: Ingenuity Pathway Analysis.
miRNA ID (data set D)	Ingenuity miRNA Symbol	miRNA ID (data set D)		Tools used for miRNA target prediction	Confidence of miRNA target prediction	Predicted target gene					Ingenuity Pathway containing predicted target gene
						Ensembl ID	Gene name	mRNA ID (data set E)		Molecule type according to IPA
		FC	P					FC	P
mmu-miR-7069-3p	miR-18a-3p (and other miRNAs w/seed CUGCCCU)	-8.903	<0.001	TargetScan	High (predicted)	ENSMUSG00000028878	Fam76a	-1.294	<0.001	other
mmu-miR-7069-3p	miR-18a-3p (and other miRNAs w/seed CUGCCCU)	-8.903	<0.001	TargetScan	High (predicted)	ENSMUSG00000020297	Nsg2	-1.347	0.00429	other
mmu-miR-7069-3p	miR-18a-3p (and other miRNAs w/seed CUGCCCU)	-8.903	<0.001	TargetScan	High (predicted)	ENSMUSG00000049225	Pdp1	-1.239	0.00488	phosphatase
mmu-miR-7069-3p	miR-18a-3p (and other miRNAs w/seed CUGCCCU)	-8.903	<0.001	TargetScan	High (predicted)	ENSMUSG00000033735	Spr	-1.598	0.00638	enzyme	Dopamine Receptor Signaling,Serotonin Receptor Signaling,Tetrahydrobiopterin Biosynthesis I,Tetrahydrobiopterin Biosynthesis II
mmu-miR-7069-3p	miR-18a-3p (and other miRNAs w/seed CUGCCCU)	-8.903	<0.001	TargetScan	High (predicted)	ENSMUSG00000096472	Cdkn2d	-1.398	0.00756	transcription regulator	Cell Cycle: G1/S Checkpoint Regulation,Cyclins and Cell Cycle Regulation,Glioma Signaling,Molecular Mechanisms of Cancer
mmu-miR-7069-3p	miR-18a-3p (and other miRNAs w/seed CUGCCCU)	-8.903	<0.001	TargetScan	High (predicted)	ENSMUSG00000037010	Apln	-1.228	0.0159	other
mmu-miR-7069-3p	miR-18a-3p (and other miRNAs w/seed CUGCCCU)	-8.903	<0.001	TargetScan	High (predicted)	ENSMUSG00000036961	Wnt8b	-2.414	0.0193	other	Axonal Guidance Signaling,Basal Cell Carcinoma Signaling,Colorectal Cancer Metastasis Signaling,Glioblastoma Multiforme Signaling,Human Embryonic Stem Cell Pluripotency,Molecular Mechanisms of Cancer,Osteoarthritis Pathway,Ovarian Cancer Signaling,PCP pathway,Regulation of the Epithelial-Mesenchymal Transition Pathway,Role of Macrophages, Fibroblasts and Endothelial Cells in Rheumatoid Arthritis,…
mmu-miR-7069-3p	miR-18a-3p (and other miRNAs w/seed CUGCCCU)	-8.903	<0.001	TargetScan	High (predicted)	ENSMUSG00000033717	Adra2a	-1.332	0.0323	G-protein coupled receptor	AMPK Signaling,cAMP-mediated signaling,Cardiac Hypertrophy Signaling,G-Protein Coupled Receptor Signaling,Gαi Signaling,α-Adrenergic Signaling
mmu-miR-7069-3p	miR-18a-3p (and other miRNAs w/seed CUGCCCU)	-8.903	<0.001	TargetScan	High (predicted)	ENSMUSG00000001751	Naglu	-1.3	0.0352	enzyme
mmu-miR-7069-3p	miR-18a-3p (and other miRNAs w/seed CUGCCCU)	-8.903	<0.001	TargetScan	High (predicted)	ENSMUSG00000034227	Foxj1	-1.423	0.0375	transcription regulator
mmu-miR-7069-3p	miR-18a-3p (and other miRNAs w/seed CUGCCCU)	-8.903	<0.001	TargetScan	High (predicted)	ENSMUSG00000030337	Vamp1	-1.236	0.0393	transporter
mmu-miR-7069-3p	miR-18a-3p (and other miRNAs w/seed CUGCCCU)	-8.903	<0.001	TargetScan	High (predicted)	ENSMUSG00000026424	Gpr37l1	-1.243	0.0449	G-protein coupled receptor
mmu-miR-7014-5p	miR-6741-5p (and other miRNAs w/seed UGGGUGC)	-5.499	0.00182	TargetScan	High (predicted)	ENSMUSG00000027581	Stmn3	-1.222	0.0159	other
mmu-miR-7014-5p	miR-6741-5p (and other miRNAs w/seed UGGGUGC)	-5.499	0.00182	TargetScan	High (predicted)	ENSMUSG00000040370	Etfrf1	-1.32	0.0289	other
mmu-miR-6954-5p	miR-486-3p (and other miRNAs w/seed GGGGCAG)	-4.425	0.0204	TargetScan	High (predicted)	ENSMUSG00000073910	Mob3b	-1.619	<0.001	other
mmu-miR-6954-5p	miR-486-3p (and other miRNAs w/seed GGGGCAG)	-4.425	0.0204	TargetScan	High (predicted)	ENSMUSG00000034168	Irf2bpl	-1.532	<0.001	other
mmu-miR-6954-5p	miR-486-3p (and other miRNAs w/seed GGGGCAG)	-4.425	0.0204	TargetScan	High (predicted)	ENSMUSG00000054364	Rhob	-1.318	<0.001	enzyme	Actin Nucleation by ARP-WASP Complex,Cardiac Hypertrophy Signaling,Cholecystokinin/Gastrin-mediated Signaling,Colorectal Cancer Metastasis Signaling,CXCR4 Signaling,Germ Cell-Sertoli Cell Junction Signaling,Glioblastoma Multiforme Signaling,Glioma Invasiveness Signaling,Gαq Signaling,HMGB1 Signaling,IL-8 Signaling,ILK Signaling,Integrin Signaling,Molecular Mechanisms of Cancer,mTOR Signaling,Phag…
mmu-miR-6954-5p	miR-486-3p (and other miRNAs w/seed GGGGCAG)	-4.425	0.0204	TargetScan	High (predicted)	ENSMUSG00000070304	Scn2b	-1.302	<0.001	ion channel
mmu-miR-6954-5p	miR-486-3p (and other miRNAs w/seed GGGGCAG)	-4.425	0.0204	TargetScan	High (predicted)	ENSMUSG00000039546	Ajap1	-1.497	0.00123	other
mmu-miR-6954-5p	miR-486-3p (and other miRNAs w/seed GGGGCAG)	-4.425	0.0204	TargetScan	High (predicted)	ENSMUSG00000017466	Timp2	-1.318	0.00134	other	Glioma Invasiveness Signaling,Hepatic Fibrosis / Hepatic Stellate Cell Activation,Inhibition of Matrix Metalloproteases,Leukocyte Extravasation Signaling
mmu-miR-6954-5p	miR-486-3p (and other miRNAs w/seed GGGGCAG)	-4.425	0.0204	TargetScan	High (predicted)	ENSMUSG00000061578	Ksr2	-1.271	0.0014	kinase
mmu-miR-6954-5p	miR-486-3p (and other miRNAs w/seed GGGGCAG)	-4.425	0.0204	TargetScan	High (predicted)	ENSMUSG00000033006	Sox10	-1.499	0.00142	transcription regulator	Melanocyte Development and Pigmentation Signaling,Wnt/β-catenin Signaling
mmu-miR-6954-5p	miR-486-3p (and other miRNAs w/seed GGGGCAG)	-4.425	0.0204	TargetScan	High (predicted)	ENSMUSG00000047878	A4galt	-2.354	0.00196	enzyme
mmu-miR-6954-5p	miR-486-3p (and other miRNAs w/seed GGGGCAG)	-4.425	0.0204	TargetScan	High (predicted)	ENSMUSG00000036856	Wnt4	-1.973	0.00258	cytokine	Axonal Guidance Signaling,Basal Cell Carcinoma Signaling,Colorectal Cancer Metastasis Signaling,Glioblastoma Multiforme Signaling,Human Embryonic Stem Cell Pluripotency,Molecular Mechanisms of Cancer,Ovarian Cancer Signaling,PCP pathway,Regulation of the Epithelial-Mesenchymal Transition Pathway,Role of Macrophages, Fibroblasts and Endothelial Cells in Rheumatoid Arthritis,Role of NANOG in Mammal…
mmu-miR-6954-5p	miR-486-3p (and other miRNAs w/seed GGGGCAG)	-4.425	0.0204	TargetScan	High (predicted)	ENSMUSG00000027221	Chst1	-1.348	0.00304	enzyme	Chondroitin Sulfate Biosynthesis,Chondroitin Sulfate Biosynthesis (Late Stages),Dermatan Sulfate Biosynthesis,Dermatan Sulfate Biosynthesis (Late Stages),Heparan Sulfate Biosynthesis,Heparan Sulfate Biosynthesis (Late Stages),LPS/IL-1 Mediated Inhibition of RXR Function,Xenobiotic Metabolism Signaling
mmu-miR-6954-5p	miR-486-3p (and other miRNAs w/seed GGGGCAG)	-4.425	0.0204	TargetScan	High (predicted)	ENSMUSG00000018736	Ndel1	-1.2	0.00336	peptidase	Reelin Signaling in Neurons
mmu-miR-6954-5p	miR-486-3p (and other miRNAs w/seed GGGGCAG)	-4.425	0.0204	TargetScan	High (predicted)	ENSMUSG00000073096	Lrrc61	-1.463	0.00349	other
mmu-miR-6954-5p	miR-486-3p (and other miRNAs w/seed GGGGCAG)	-4.425	0.0204	TargetScan	High (predicted)	ENSMUSG00000025208	Mrpl43	-1.568	0.00405	translation regulator
mmu-miR-6954-5p	miR-486-3p (and other miRNAs w/seed GGGGCAG)	-4.425	0.0204	TargetScan	High (predicted)	ENSMUSG00000067594	Krt77	-1.356	0.00483	other	Glucocorticoid Receptor Signaling
mmu-miR-6954-5p	miR-486-3p (and other miRNAs w/seed GGGGCAG)	-4.425	0.0204	TargetScan	High (predicted)	ENSMUSG00000025867	Cplx2	-1.453	0.00501	other	Huntington's Disease Signaling
mmu-miR-6954-5p	miR-486-3p (and other miRNAs w/seed GGGGCAG)	-4.425	0.0204	TargetScan	High (predicted)	ENSMUSG00000074748	Atxn7l3b	-1.281	0.00508	other
mmu-miR-6954-5p	miR-486-3p (and other miRNAs w/seed GGGGCAG)	-4.425	0.0204	TargetScan	High (predicted)	ENSMUSG00000034254	Agpat1	-1.242	0.00514	enzyme	CDP-diacylglycerol Biosynthesis I,Phosphatidylglycerol Biosynthesis II (Non-plastidic),Triacylglycerol Biosynthesis
mmu-miR-6954-5p	miR-486-3p (and other miRNAs w/seed GGGGCAG)	-4.425	0.0204	TargetScan	High (predicted)	ENSMUSG00000020607	Fam84a	-1.313	0.00528	other
mmu-miR-6954-5p	miR-486-3p (and other miRNAs w/seed GGGGCAG)	-4.425	0.0204	TargetScan	High (predicted)	ENSMUSG00000051853	Arf3	-1.368	0.0058	enzyme	Integrin Signaling
mmu-miR-6954-5p	miR-486-3p (and other miRNAs w/seed GGGGCAG)	-4.425	0.0204	TargetScan	High (predicted)	ENSMUSG00000029681	Bcl7b	-1.306	0.00595	other
mmu-miR-6954-5p	miR-486-3p (and other miRNAs w/seed GGGGCAG)	-4.425	0.0204	TargetScan	High (predicted)	ENSMUSG00000025511	Tspan4	-1.478	0.0063	other	Integrin Signaling
mmu-miR-6954-5p	miR-486-3p (and other miRNAs w/seed GGGGCAG)	-4.425	0.0204	TargetScan	High (predicted)	ENSMUSG00000041598	Cdc42ep4	-1.387	0.00637	other	RhoA Signaling,Signaling by Rho Family GTPases
mmu-miR-6954-5p	miR-486-3p (and other miRNAs w/seed GGGGCAG)	-4.425	0.0204	TargetScan	High (predicted)	ENSMUSG00000030329	Pianp	-1.269	0.00641	other
mmu-miR-6954-5p	miR-486-3p (and other miRNAs w/seed GGGGCAG)	-4.425	0.0204	TargetScan	High (predicted)	ENSMUSG00000007659	Bcl2l1	-1.286	0.00643	other	Amyotrophic Lateral Sclerosis Signaling,Apoptosis Signaling,B Cell Receptor Signaling,CD27 Signaling in Lymphocytes,Chronic Myeloid Leukemia Signaling,Colorectal Cancer Metastasis Signaling,Docosahexaenoic Acid (DHA) Signaling,Glucocorticoid Receptor Signaling,GM-CSF Signaling,Huntington's Disease Signaling,IL-15 Signaling,IL-8 Signaling,Induction of Apoptosis by HIV1,JAK/Stat Signaling,Lymphotox…
mmu-miR-6954-5p	miR-486-3p (and other miRNAs w/seed GGGGCAG)	-4.425	0.0204	TargetScan	High (predicted)	ENSMUSG00000055435	Maf	-1.552	0.00844	transcription regulator	IL-12 Signaling and Production in Macrophages,NRF2-mediated Oxidative Stress Response,Th1 and Th2 Activation Pathway,Th2 Pathway,Xenobiotic Metabolism Signaling
mmu-miR-6954-5p	miR-486-3p (and other miRNAs w/seed GGGGCAG)	-4.425	0.0204	TargetScan	High (predicted)	ENSMUSG00000060371	Caln1	-1.441	0.0101	other
mmu-miR-6954-5p	miR-486-3p (and other miRNAs w/seed GGGGCAG)	-4.425	0.0204	TargetScan	High (predicted)	ENSMUSG00000040659	Efhd2	-1.246	0.0101	other
mmu-miR-6954-5p	miR-486-3p (and other miRNAs w/seed GGGGCAG)	-4.425	0.0204	TargetScan	High (predicted)	ENSMUSG00000074405	Znf865	-1.401	0.0106	other
mmu-miR-6954-5p	miR-486-3p (and other miRNAs w/seed GGGGCAG)	-4.425	0.0204	TargetScan	High (predicted)	ENSMUSG00000028439	Fam219a	-1.224	0.0113	other
mmu-miR-6954-5p	miR-486-3p (and other miRNAs w/seed GGGGCAG)	-4.425	0.0204	TargetScan	High (predicted)	ENSMUSG00000020894	Vamp2	-1.268	0.0114	other	Insulin Receptor Signaling
mmu-miR-6954-5p	miR-486-3p (and other miRNAs w/seed GGGGCAG)	-4.425	0.0204	TargetScan	High (predicted)	ENSMUSG00000020846	Rflnb	-1.482	0.0117	other
mmu-miR-6954-5p	miR-486-3p (and other miRNAs w/seed GGGGCAG)	-4.425	0.0204	TargetScan	High (predicted)	ENSMUSG00000049354	Dcaf7	-1.237	0.0124	other
mmu-miR-6954-5p	miR-486-3p (and other miRNAs w/seed GGGGCAG)	-4.425	0.0204	TargetScan	High (predicted)	ENSMUSG00000029026	Tp73	-1.851	0.0129	transcription regulator	14-3-3-mediated Signaling,Aryl Hydrocarbon Receptor Signaling,ATM Signaling,p53 Signaling,Sirtuin Signaling Pathway
mmu-miR-6954-5p	miR-486-3p (and other miRNAs w/seed GGGGCAG)	-4.425	0.0204	TargetScan	High (predicted)	ENSMUSG00000027447	Cst3	-1.3	0.0133	other
mmu-miR-6954-5p	miR-486-3p (and other miRNAs w/seed GGGGCAG)	-4.425	0.0204	TargetScan	High (predicted)	ENSMUSG00000034768	Asb16	-2.627	0.0135	other
mmu-miR-6954-5p	miR-486-3p (and other miRNAs w/seed GGGGCAG)	-4.425	0.0204	TargetScan	High (predicted)	ENSMUSG00000028988	Ctnnbip1	-1.227	0.0135	other
mmu-miR-6954-5p	miR-486-3p (and other miRNAs w/seed GGGGCAG)	-4.425	0.0204	TargetScan	High (predicted)	ENSMUSG00000056812	St8sia3	-1.391	0.0136	enzyme
mmu-miR-6954-5p	miR-486-3p (and other miRNAs w/seed GGGGCAG)	-4.425	0.0204	TargetScan	High (predicted)	ENSMUSG00000027581	Stmn3	-1.222	0.0159	other
mmu-miR-6954-5p	miR-486-3p (and other miRNAs w/seed GGGGCAG)	-4.425	0.0204	TargetScan	High (predicted)	ENSMUSG00000048644	Ctxn1	-1.441	0.0163	other
mmu-miR-6954-5p	miR-486-3p (and other miRNAs w/seed GGGGCAG)	-4.425	0.0204	TargetScan	High (predicted)	ENSMUSG00000037692	Ahdc1	-1.419	0.0174	other
mmu-miR-6954-5p	miR-486-3p (and other miRNAs w/seed GGGGCAG)	-4.425	0.0204	TargetScan	High (predicted)	ENSMUSG00000045165	C16orf54	-1.775	0.0185	other
mmu-miR-6954-5p	miR-486-3p (and other miRNAs w/seed GGGGCAG)	-4.425	0.0204	TargetScan	High (predicted)	ENSMUSG00000052751	Repin1	-1.246	0.019	other
mmu-miR-6954-5p	miR-486-3p (and other miRNAs w/seed GGGGCAG)	-4.425	0.0204	TargetScan	High (predicted)	ENSMUSG00000061702	Tmem91	-1.236	0.0199	other
mmu-miR-6954-5p	miR-486-3p (and other miRNAs w/seed GGGGCAG)	-4.425	0.0204	Ingenuity Expert Findings,TargetScan	Experimentally Observed,Moderate (predicted)	ENSMUSG00000046532	Ar	-1.251	0.0207	ligand-dependent nuclear receptor	Androgen Signaling,Glucocorticoid Receptor Signaling,Prostate Cancer Signaling,Sumoylation Pathway
mmu-miR-6954-5p	miR-486-3p (and other miRNAs w/seed GGGGCAG)	-4.425	0.0204	TargetScan	High (predicted)	ENSMUSG00000033020	Polr2f	-1.481	0.0226	enzyme	Androgen Signaling,Assembly of RNA Polymerase I Complex,Assembly of RNA Polymerase II Complex,CREB Signaling in Neurons,Estrogen Receptor Signaling,Glucocorticoid Receptor Signaling,Hereditary Breast Cancer Signaling,Huntington's Disease Signaling,Nucleotide Excision Repair Pathway,Sirtuin Signaling Pathway
mmu-miR-6954-5p	miR-486-3p (and other miRNAs w/seed GGGGCAG)	-4.425	0.0204	TargetScan	High (predicted)	ENSMUSG00000036854	Hspb6	-1.55	0.0248	other	Aldosterone Signaling in Epithelial Cells,Protein Ubiquitination Pathway
mmu-miR-6954-5p	miR-486-3p (and other miRNAs w/seed GGGGCAG)	-4.425	0.0204	TargetScan	High (predicted)	ENSMUSG00000049521	Cdc42ep1	-1.258	0.0315	other	RhoA Signaling,Signaling by Rho Family GTPases
mmu-miR-6954-5p	miR-486-3p (and other miRNAs w/seed GGGGCAG)	-4.425	0.0204	TargetScan	High (predicted)	ENSMUSG00000003469	Phyhip	-1.466	0.0321	other
mmu-miR-6954-5p	miR-486-3p (and other miRNAs w/seed GGGGCAG)	-4.425	0.0204	TargetScan	High (predicted)	ENSMUSG00000037339	Fam53a	-1.281	0.0321	other
mmu-miR-6954-5p	miR-486-3p (and other miRNAs w/seed GGGGCAG)	-4.425	0.0204	TargetScan	High (predicted)	ENSMUSG00000025475	Adgra1	-1.245	0.0321	G-protein coupled receptor
mmu-miR-6954-5p	miR-486-3p (and other miRNAs w/seed GGGGCAG)	-4.425	0.0204	TargetScan	High (predicted)	ENSMUSG00000033717	Adra2a	-1.332	0.0323	G-protein coupled receptor	AMPK Signaling,cAMP-mediated signaling,Cardiac Hypertrophy Signaling,G-Protein Coupled Receptor Signaling,Gαi Signaling,α-Adrenergic Signaling
mmu-miR-6954-5p	miR-486-3p (and other miRNAs w/seed GGGGCAG)	-4.425	0.0204	TargetScan	High (predicted)	ENSMUSG00000036962	Cfap221	-2.341	0.0326	other
mmu-miR-6954-5p	miR-486-3p (and other miRNAs w/seed GGGGCAG)	-4.425	0.0204	TargetScan	High (predicted)	ENSMUSG00000004383	Large1	-1.245	0.0339	enzyme	Melatonin Degradation I,Nicotine Degradation II,Nicotine Degradation III,Serotonin Degradation,Superpathway of Melatonin Degradation,Thyroid Hormone Metabolism II (via Conjugation and/or Degradation)
mmu-miR-6954-5p	miR-486-3p (and other miRNAs w/seed GGGGCAG)	-4.425	0.0204	TargetScan	High (predicted)	ENSMUSG00000025789	St8sia2	-1.482	0.0355	enzyme
mmu-miR-6954-5p	miR-486-3p (and other miRNAs w/seed GGGGCAG)	-4.425	0.0204	TargetScan	High (predicted)	ENSMUSG00000034227	Foxj1	-1.423	0.0375	transcription regulator
mmu-miR-6954-5p	miR-486-3p (and other miRNAs w/seed GGGGCAG)	-4.425	0.0204	TargetScan	High (predicted)	ENSMUSG00000047085	Lrrc4b	-1.365	0.0394	other
mmu-miR-6954-5p	miR-486-3p (and other miRNAs w/seed GGGGCAG)	-4.425	0.0204	TargetScan	High (predicted)	ENSMUSG00000027335	Adra1d	-1.426	0.0439	G-protein coupled receptor	AMPK Signaling,Cardiac Hypertrophy Signaling,G-Protein Coupled Receptor Signaling,Gαq Signaling
mmu-miR-6954-5p	miR-486-3p (and other miRNAs w/seed GGGGCAG)	-4.425	0.0204	TargetScan	High (predicted)	ENSMUSG00000039059	Hrh3	-1.228	0.0474	G-protein coupled receptor	cAMP-mediated signaling,G-Protein Coupled Receptor Signaling,Granulocyte Adhesion and Diapedesis,Gαi Signaling
mmu-miR-6954-5p	miR-486-3p (and other miRNAs w/seed GGGGCAG)	-4.425	0.0204	TargetScan	High (predicted)	ENSMUSG00000022421	Nptxr	-1.224	0.0482	transmembrane receptor
mmu-miR-669h-5p	miR-5011-3p (and other miRNAs w/seed UGCAUGG)	-3.673	0.0354	TargetScan	High (predicted)	ENSMUSG00000106379	Lhfpl3	-1.338	<0.001	other
mmu-miR-669h-5p	miR-5011-3p (and other miRNAs w/seed UGCAUGG)	-3.673	0.0354	TargetScan	High (predicted)	ENSMUSG00000067279	Ppp1r3c	-1.204	0.0151	phosphatase	Breast Cancer Regulation by Stathmin1,Cardiac β-adrenergic Signaling,CDK5 Signaling,Dopamine Receptor Signaling,Dopamine-DARPP32 Feedback in cAMP Signaling,ERK/MAPK Signaling,HIPPO signaling,Insulin Receptor Signaling,Production of Nitric Oxide and Reactive Oxygen Species in Macrophages,Protein Kinase A Signaling,Synaptic Long Term Potentiation
mmu-miR-1249-5p	miR-1249-5p (and other miRNAs w/seed GGAGGGA)	-3.599	0.0378	TargetScan	High (predicted)	ENSMUSG00000030209	Grin2b	-1.316	<0.001	ion channel	Amyotrophic Lateral Sclerosis Signaling,Calcium Signaling,Circadian Rhythm Signaling,CREB Signaling in Neurons,Dopamine-DARPP32 Feedback in cAMP Signaling,Ephrin Receptor Signaling,Glutamate Receptor Signaling,Huntington's Disease Signaling,Neuroinflammation Signaling Pathway,Neuropathic Pain Signaling In Dorsal Horn Neurons,nNOS Signaling in Neurons,Opioid Signaling Pathway,Synaptic Long Term Po…
mmu-miR-1249-5p	miR-1249-5p (and other miRNAs w/seed GGAGGGA)	-3.599	0.0378	TargetScan	High (predicted)	ENSMUSG00000058317	Ube2e2	-1.395	<0.001	enzyme	Hypoxia Signaling in the Cardiovascular System,Protein Ubiquitination Pathway
mmu-miR-1249-5p	miR-1249-5p (and other miRNAs w/seed GGAGGGA)	-3.599	0.0378	TargetScan	High (predicted)	ENSMUSG00000023011	Faim2	-1.301	<0.001	other
mmu-miR-1249-5p	miR-1249-5p (and other miRNAs w/seed GGAGGGA)	-3.599	0.0378	TargetScan	High (predicted)	ENSMUSG00000033768	Nrxn2	-1.499	<0.001	transporter
mmu-miR-1249-5p	miR-1249-5p (and other miRNAs w/seed GGAGGGA)	-3.599	0.0378	TargetScan	High (predicted)	ENSMUSG00000049932	H2afx	-1.76	<0.001	transcription regulator	ATM Signaling,Hereditary Breast Cancer Signaling
mmu-miR-1249-5p	miR-1249-5p (and other miRNAs w/seed GGAGGGA)	-3.599	0.0378	TargetScan	High (predicted)	ENSMUSG00000054364	Rhob	-1.318	<0.001	enzyme	Actin Nucleation by ARP-WASP Complex,Cardiac Hypertrophy Signaling,Cholecystokinin/Gastrin-mediated Signaling,Colorectal Cancer Metastasis Signaling,CXCR4 Signaling,Germ Cell-Sertoli Cell Junction Signaling,Glioblastoma Multiforme Signaling,Glioma Invasiveness Signaling,Gαq Signaling,HMGB1 Signaling,IL-8 Signaling,ILK Signaling,Integrin Signaling,Molecular Mechanisms of Cancer,mTOR Signaling,Phag…
mmu-miR-1249-5p	miR-1249-5p (and other miRNAs w/seed GGAGGGA)	-3.599	0.0378	TargetScan	High (predicted)	ENSMUSG00000041203	Trir	-1.449	<0.001	enzyme
mmu-miR-1249-5p	miR-1249-5p (and other miRNAs w/seed GGAGGGA)	-3.599	0.0378	TargetScan	High (predicted)	ENSMUSG00000039347	Atp6v0e2	-1.27	<0.001	enzyme	Iron homeostasis signaling pathway,Phagosome Maturation
mmu-miR-1249-5p	miR-1249-5p (and other miRNAs w/seed GGAGGGA)	-3.599	0.0378	TargetScan	High (predicted)	ENSMUSG00000034341	Wbp2	-1.261	0.00119	transcription regulator
mmu-miR-1249-5p	miR-1249-5p (and other miRNAs w/seed GGAGGGA)	-3.599	0.0378	TargetScan	High (predicted)	ENSMUSG00000032011	Thy1	-1.283	0.00121	other	Granulocyte Adhesion and Diapedesis,Leukocyte Extravasation Signaling
mmu-miR-1249-5p	miR-1249-5p (and other miRNAs w/seed GGAGGGA)	-3.599	0.0378	TargetScan	High (predicted)	ENSMUSG00000017466	Timp2	-1.318	0.00134	other	Glioma Invasiveness Signaling,Hepatic Fibrosis / Hepatic Stellate Cell Activation,Inhibition of Matrix Metalloproteases,Leukocyte Extravasation Signaling
mmu-miR-1249-5p	miR-1249-5p (and other miRNAs w/seed GGAGGGA)	-3.599	0.0378	TargetScan	High (predicted)	ENSMUSG00000041577	Prelp	-1.925	0.00139	other
mmu-miR-1249-5p	miR-1249-5p (and other miRNAs w/seed GGAGGGA)	-3.599	0.0378	TargetScan	High (predicted)	ENSMUSG00000061578	Ksr2	-1.271	0.0014	kinase
mmu-miR-1249-5p	miR-1249-5p (and other miRNAs w/seed GGAGGGA)	-3.599	0.0378	TargetScan	High (predicted)	ENSMUSG00000040722	Scamp5	-1.205	0.00143	other
mmu-miR-1249-5p	miR-1249-5p (and other miRNAs w/seed GGAGGGA)	-3.599	0.0378	TargetScan	High (predicted)	ENSMUSG00000038976	Ppp1r9b	-1.32	0.00157	enzyme
mmu-miR-1249-5p	miR-1249-5p (and other miRNAs w/seed GGAGGGA)	-3.599	0.0378	TargetScan	High (predicted)	ENSMUSG00000023460	Rab12	-1.245	0.00201	enzyme
mmu-miR-1249-5p	miR-1249-5p (and other miRNAs w/seed GGAGGGA)	-3.599	0.0378	TargetScan	High (predicted)	ENSMUSG00000031988	Vps26b	-1.245	0.00248	transporter
mmu-miR-1249-5p	miR-1249-5p (and other miRNAs w/seed GGAGGGA)	-3.599	0.0378	TargetScan	High (predicted)	ENSMUSG00000073096	Lrrc61	-1.463	0.00349	other
mmu-miR-1249-5p	miR-1249-5p (and other miRNAs w/seed GGAGGGA)	-3.599	0.0378	TargetScan	High (predicted)	ENSMUSG00000020723	Cacng4	-1.269	0.00353	ion channel	Androgen Signaling,Calcium Signaling,CCR5 Signaling in Macrophages,Cellular Effects of Sildenafil (Viagra),Corticotropin Releasing Hormone Signaling,CREB Signaling in Neurons,FcγRIIB Signaling in B Lymphocytes,G Beta Gamma Signaling,GABA Receptor Signaling,GNRH Signaling,GPCR-Mediated Nutrient Sensing in Enteroendocrine Cells,Gustation Pathway,Netrin Signaling,nNOS Signaling in Skeletal Muscle Ce…
mmu-miR-1249-5p	miR-1249-5p (and other miRNAs w/seed GGAGGGA)	-3.599	0.0378	TargetScan	High (predicted)	ENSMUSG00000004451	Ralb	-1.286	0.00357	enzyme	14-3-3-mediated Signaling,Actin Cytoskeleton Signaling,Actin Nucleation by ARP-WASP Complex,Acute Myeloid Leukemia Signaling,Acute Phase Response Signaling,Adrenomedullin signaling pathway,Agrin Interactions at Neuromuscular Junction,Angiopoietin Signaling,Antiproliferative Role of Somatostatin Receptor 2,Apoptosis Signaling,Axonal Guidance Signaling,B Cell Receptor Signaling,Bladder Cancer Signa…
mmu-miR-1249-5p	miR-1249-5p (and other miRNAs w/seed GGAGGGA)	-3.599	0.0378	TargetScan	High (predicted)	ENSMUSG00000021087	Rtn1	-1.323	0.00367	other
mmu-miR-1249-5p	miR-1249-5p (and other miRNAs w/seed GGAGGGA)	-3.599	0.0378	TargetScan	High (predicted)	ENSMUSG00000026255	Efhd1	-1.331	0.00369	other
mmu-miR-1249-5p	miR-1249-5p (and other miRNAs w/seed GGAGGGA)	-3.599	0.0378	TargetScan	High (predicted)	ENSMUSG00000025867	Cplx2	-1.453	0.00501	other	Huntington's Disease Signaling
mmu-miR-1249-5p	miR-1249-5p (and other miRNAs w/seed GGAGGGA)	-3.599	0.0378	TargetScan	High (predicted)	ENSMUSG00000074748	Atxn7l3b	-1.281	0.00508	other
mmu-miR-1249-5p	miR-1249-5p (and other miRNAs w/seed GGAGGGA)	-3.599	0.0378	TargetScan	High (predicted)	ENSMUSG00000028745	Capzb	-1.485	0.00555	other
mmu-miR-1249-5p	miR-1249-5p (and other miRNAs w/seed GGAGGGA)	-3.599	0.0378	TargetScan	High (predicted)	ENSMUSG00000051853	Arf3	-1.368	0.0058	enzyme	Integrin Signaling
mmu-miR-1249-5p	miR-1249-5p (and other miRNAs w/seed GGAGGGA)	-3.599	0.0378	TargetScan	High (predicted)	ENSMUSG00000030329	Pianp	-1.269	0.00641	other
mmu-miR-1249-5p	miR-1249-5p (and other miRNAs w/seed GGAGGGA)	-3.599	0.0378	TargetScan	High (predicted)	ENSMUSG00000007659	Bcl2l1	-1.286	0.00643	other	Amyotrophic Lateral Sclerosis Signaling,Apoptosis Signaling,B Cell Receptor Signaling,CD27 Signaling in Lymphocytes,Chronic Myeloid Leukemia Signaling,Colorectal Cancer Metastasis Signaling,Docosahexaenoic Acid (DHA) Signaling,Glucocorticoid Receptor Signaling,GM-CSF Signaling,Huntington's Disease Signaling,IL-15 Signaling,IL-8 Signaling,Induction of Apoptosis by HIV1,JAK/Stat Signaling,Lymphotox…
mmu-miR-1249-5p	miR-1249-5p (and other miRNAs w/seed GGAGGGA)	-3.599	0.0378	TargetScan	High (predicted)	ENSMUSG00000023909	Paqr4	-1.242	0.00746	other
mmu-miR-1249-5p	miR-1249-5p (and other miRNAs w/seed GGAGGGA)	-3.599	0.0378	TargetScan	High (predicted)	ENSMUSG00000067199	Frat1	-1.6	0.00762	other	Wnt/β-catenin Signaling
mmu-miR-1249-5p	miR-1249-5p (and other miRNAs w/seed GGAGGGA)	-3.599	0.0378	TargetScan	High (predicted)	ENSMUSG00000060371	Caln1	-1.441	0.0101	other
mmu-miR-1249-5p	miR-1249-5p (and other miRNAs w/seed GGAGGGA)	-3.599	0.0378	TargetScan	High (predicted)	ENSMUSG00000085795	Znf703	-1.636	0.0105	other
mmu-miR-1249-5p	miR-1249-5p (and other miRNAs w/seed GGAGGGA)	-3.599	0.0378	TargetScan	High (predicted)	ENSMUSG00000051343	Rab11fip5	-1.27	0.0109	other
mmu-miR-1249-5p	miR-1249-5p (and other miRNAs w/seed GGAGGGA)	-3.599	0.0378	TargetScan	High (predicted)	ENSMUSG00000055013	Agap1	-1.242	0.011	enzyme
mmu-miR-1249-5p	miR-1249-5p (and other miRNAs w/seed GGAGGGA)	-3.599	0.0378	TargetScan	High (predicted)	ENSMUSG00000028439	Fam219a	-1.224	0.0113	other
mmu-miR-1249-5p	miR-1249-5p (and other miRNAs w/seed GGAGGGA)	-3.599	0.0378	TargetScan	High (predicted)	ENSMUSG00000020894	Vamp2	-1.268	0.0114	other	Insulin Receptor Signaling
mmu-miR-1249-5p	miR-1249-5p (and other miRNAs w/seed GGAGGGA)	-3.599	0.0378	TargetScan	High (predicted)	ENSMUSG00000045515	Pou3f3	-1.375	0.0122	transcription regulator
mmu-miR-1249-5p	miR-1249-5p (and other miRNAs w/seed GGAGGGA)	-3.599	0.0378	TargetScan	High (predicted)	ENSMUSG00000046691	Chtf8	-1.325	0.0122	other
mmu-miR-1249-5p	miR-1249-5p (and other miRNAs w/seed GGAGGGA)	-3.599	0.0378	TargetScan	High (predicted)	ENSMUSG00000020704	Asic2	-1.35	0.0128	ion channel	Aldosterone Signaling in Epithelial Cells,Gustation Pathway,Insulin Receptor Signaling
mmu-miR-1249-5p	miR-1249-5p (and other miRNAs w/seed GGAGGGA)	-3.599	0.0378	TargetScan	High (predicted)	ENSMUSG00000059246	Foxb1	-2.301	0.0137	transcription regulator
mmu-miR-1249-5p	miR-1249-5p (and other miRNAs w/seed GGAGGGA)	-3.599	0.0378	TargetScan	High (predicted)	ENSMUSG00000056201	Cfl1	-1.202	0.0142	other	Actin Cytoskeleton Signaling,Axonal Guidance Signaling,B Cell Receptor Signaling,CCR3 Signaling in Eosinophils,Cdc42 Signaling,Chemokine Signaling,Ephrin A Signaling,Ephrin B Signaling,Ephrin Receptor Signaling,Germ Cell-Sertoli Cell Junction Signaling,ILK Signaling,PAK Signaling,Rac Signaling,Regulation of Actin-based Motility by Rho,RhoA Signaling,RhoGDI Signaling,Role of Tissue Factor in Cance…
mmu-miR-1249-5p	miR-1249-5p (and other miRNAs w/seed GGAGGGA)	-3.599	0.0378	TargetScan	High (predicted)	ENSMUSG00000073700	Klhl21	-1.212	0.0145	other
mmu-miR-1249-5p	miR-1249-5p (and other miRNAs w/seed GGAGGGA)	-3.599	0.0378	TargetScan	High (predicted)	ENSMUSG00000048644	Ctxn1	-1.441	0.0163	other
mmu-miR-1249-5p	miR-1249-5p (and other miRNAs w/seed GGAGGGA)	-3.599	0.0378	TargetScan	High (predicted)	ENSMUSG00000037692	Ahdc1	-1.419	0.0174	other
mmu-miR-1249-5p	miR-1249-5p (and other miRNAs w/seed GGAGGGA)	-3.599	0.0378	TargetScan	High (predicted)	ENSMUSG00000052751	Repin1	-1.246	0.019	other
mmu-miR-1249-5p	miR-1249-5p (and other miRNAs w/seed GGAGGGA)	-3.599	0.0378	TargetScan	High (predicted)	ENSMUSG00000004285	Atp6v1f	-1.205	0.0197	enzyme	Iron homeostasis signaling pathway,Phagosome Maturation
mmu-miR-1249-5p	miR-1249-5p (and other miRNAs w/seed GGAGGGA)	-3.599	0.0378	TargetScan	High (predicted)	ENSMUSG00000025868	Higd2a	-1.262	0.0204	other
mmu-miR-1249-5p	miR-1249-5p (and other miRNAs w/seed GGAGGGA)	-3.599	0.0378	TargetScan	High (predicted)	ENSMUSG00000001864	Aif1l	-1.315	0.0247	other
mmu-miR-1249-5p	miR-1249-5p (and other miRNAs w/seed GGAGGGA)	-3.599	0.0378	TargetScan	High (predicted)	ENSMUSG00000036854	Hspb6	-1.55	0.0248	other	Aldosterone Signaling in Epithelial Cells,Protein Ubiquitination Pathway
mmu-miR-1249-5p	miR-1249-5p (and other miRNAs w/seed GGAGGGA)	-3.599	0.0378	TargetScan	High (predicted)	ENSMUSG00000023923	Tbc1d5	-1.207	0.0249	other
mmu-miR-1249-5p	miR-1249-5p (and other miRNAs w/seed GGAGGGA)	-3.599	0.0378	TargetScan	High (predicted)	ENSMUSG00000023067	Cdkn1a	-1.445	0.0258	kinase	AMPK Signaling,Antiproliferative Role of Somatostatin Receptor 2,Aryl Hydrocarbon Receptor Signaling,ATM Signaling,Bladder Cancer Signaling,Breast Cancer Regulation by Stathmin1,Cell Cycle: G1/S Checkpoint Regulation,Cell Cycle: G2/M DNA Damage Checkpoint Regulation,Chronic Myeloid Leukemia Signaling,Cyclins and Cell Cycle Regulation,Estrogen-mediated S-phase Entry,GADD45 Signaling,Glioblastoma M…
mmu-miR-1249-5p	miR-1249-5p (and other miRNAs w/seed GGAGGGA)	-3.599	0.0378	TargetScan	High (predicted)	ENSMUSG00000098557	Kctd12	-1.247	0.0261	ion channel
mmu-miR-1249-5p	miR-1249-5p (and other miRNAs w/seed GGAGGGA)	-3.599	0.0378	TargetScan	High (predicted)	ENSMUSG00000067924	Rtl8b	-1.27	0.0268	other
mmu-miR-1249-5p	miR-1249-5p (and other miRNAs w/seed GGAGGGA)	-3.599	0.0378	TargetScan	High (predicted)	ENSMUSG00000007594	Hapln4	-1.275	0.0269	other
mmu-miR-1249-5p	miR-1249-5p (and other miRNAs w/seed GGAGGGA)	-3.599	0.0378	TargetScan	High (predicted)	ENSMUSG00000061887	Ssbp3	-1.421	0.0317	transcription regulator
mmu-miR-1249-5p	miR-1249-5p (and other miRNAs w/seed GGAGGGA)	-3.599	0.0378	TargetScan	High (predicted)	ENSMUSG00000003469	Phyhip	-1.466	0.0321	other
mmu-miR-1249-5p	miR-1249-5p (and other miRNAs w/seed GGAGGGA)	-3.599	0.0378	TargetScan	High (predicted)	ENSMUSG00000033717	Adra2a	-1.332	0.0323	G-protein coupled receptor	AMPK Signaling,cAMP-mediated signaling,Cardiac Hypertrophy Signaling,G-Protein Coupled Receptor Signaling,Gαi Signaling,α-Adrenergic Signaling
mmu-miR-1249-5p	miR-1249-5p (and other miRNAs w/seed GGAGGGA)	-3.599	0.0378	TargetScan	High (predicted)	ENSMUSG00000035095	Fam167a	-1.452	0.0422	other
mmu-miR-1249-5p	miR-1249-5p (and other miRNAs w/seed GGAGGGA)	-3.599	0.0378	TargetScan	High (predicted)	ENSMUSG00000041669	Prima1	-1.478	0.0443	other
mmu-miR-1249-5p	miR-1249-5p (and other miRNAs w/seed GGAGGGA)	-3.599	0.0378	TargetScan	High (predicted)	ENSMUSG00000022421	Nptxr	-1.224	0.0482	transmembrane receptor
mmu-miR-205-5p	miR-205-5p (and other miRNAs w/seed CCUUCAU)	-3.407	0.0201	TargetScan	High (predicted)	ENSMUSG00000037625	Cldn11	-1.297	0.00225	other	Agranulocyte Adhesion and Diapedesis,Granulocyte Adhesion and Diapedesis,Leukocyte Extravasation Signaling,Sertoli Cell-Sertoli Cell Junction Signaling,Tight Junction Signaling
mmu-miR-205-5p	miR-205-5p (and other miRNAs w/seed CCUUCAU)	-3.407	0.0201	TargetScan	High (predicted)	ENSMUSG00000057497	Fam136a	-1.305	0.00337	other
mmu-miR-205-5p	miR-205-5p (and other miRNAs w/seed CCUUCAU)	-3.407	0.0201	TargetScan,miRecords	Experimentally Observed,Moderate (predicted)	ENSMUSG00000045038	Prkce	-1.249	0.00745	kinase	14-3-3-mediated Signaling,Aldosterone Signaling in Epithelial Cells,Amyloid Processing,Androgen Signaling,Apoptosis Signaling,Axonal Guidance Signaling,Breast Cancer Regulation by Stathmin1,Calcium-induced T Lymphocyte Apoptosis,CCR3 Signaling in Eosinophils,CCR5 Signaling in Macrophages,Cholecystokinin/Gastrin-mediated Signaling,Corticotropin Releasing Hormone Signaling,CREB Signaling in Neurons…
mmu-miR-205-5p	miR-205-5p (and other miRNAs w/seed CCUUCAU)	-3.407	0.0201	TargetScan	High (predicted)	ENSMUSG00000059588	Calcrl	-1.338	0.0176	G-protein coupled receptor	Adrenomedullin signaling pathway
mmu-miR-205-5p	miR-205-5p (and other miRNAs w/seed CCUUCAU)	-3.407	0.0201	TargetScan	High (predicted)	ENSMUSG00000021760	Gpx8	-2.188	0.0182	enzyme	Glutathione Redox Reactions I
mmu-miR-205-5p	miR-205-5p (and other miRNAs w/seed CCUUCAU)	-3.407	0.0201	TargetScan	High (predicted)	ENSMUSG00000078695	Cisd3	-1.53	0.0417	other
mmu-miR-205-5p	miR-205-5p (and other miRNAs w/seed CCUUCAU)	-3.407	0.0201	TargetScan	High (predicted)	ENSMUSG00000051022	Hs3st1	-1.283	0.0469	enzyme	Chondroitin Sulfate Biosynthesis,Chondroitin Sulfate Biosynthesis (Late Stages),Dermatan Sulfate Biosynthesis,Dermatan Sulfate Biosynthesis (Late Stages),Heparan Sulfate Biosynthesis,Heparan Sulfate Biosynthesis (Late Stages),LPS/IL-1 Mediated Inhibition of RXR Function,Xenobiotic Metabolism Signaling
mmu-miR-6976-5p	miR-6976-5p (and other miRNAs w/seed AGGGAAG)	-3.118	0.00691	TargetScan	High (predicted)	ENSMUSG00000034488	Edil3	-1.308	<0.001	other	Leukocyte Extravasation Signaling
mmu-miR-6976-5p	miR-6976-5p (and other miRNAs w/seed AGGGAAG)	-3.118	0.00691	TargetScan	High (predicted)	ENSMUSG00000057134	Ado	-1.243	0.00103	enzyme
mmu-miR-6976-5p	miR-6976-5p (and other miRNAs w/seed AGGGAAG)	-3.118	0.00691	TargetScan	High (predicted)	ENSMUSG00000034341	Wbp2	-1.261	0.00119	transcription regulator
mmu-miR-6976-5p	miR-6976-5p (and other miRNAs w/seed AGGGAAG)	-3.118	0.00691	TargetScan	High (predicted)	ENSMUSG00000040722	Scamp5	-1.205	0.00143	other
mmu-miR-6976-5p	miR-6976-5p (and other miRNAs w/seed AGGGAAG)	-3.118	0.00691	TargetScan	High (predicted)	ENSMUSG00000004366	Sst	-1.422	0.00251	other	Antiproliferative Role of Somatostatin Receptor 2,Cholecystokinin/Gastrin-mediated Signaling,GPCR-Mediated Integration of Enteroendocrine Signaling Exemplified by an L Cell,Neuroprotective Role of THOP1 in Alzheimer's Disease
mmu-miR-6976-5p	miR-6976-5p (and other miRNAs w/seed AGGGAAG)	-3.118	0.00691	TargetScan	High (predicted)	ENSMUSG00000045160	Bola3	-1.447	0.00343	other
mmu-miR-6976-5p	miR-6976-5p (and other miRNAs w/seed AGGGAAG)	-3.118	0.00691	TargetScan	High (predicted)	ENSMUSG00000022523	Fgf12	-1.291	0.00453	other	Actin Cytoskeleton Signaling,Bladder Cancer Signaling,Clathrin-mediated Endocytosis Signaling,FGF Signaling,Regulation of the Epithelial-Mesenchymal Transition Pathway
mmu-miR-6976-5p	miR-6976-5p (and other miRNAs w/seed AGGGAAG)	-3.118	0.00691	TargetScan	High (predicted)	ENSMUSG00000028745	Capzb	-1.485	0.00555	other
mmu-miR-6976-5p	miR-6976-5p (and other miRNAs w/seed AGGGAAG)	-3.118	0.00691	TargetScan	High (predicted)	ENSMUSG00000030329	Pianp	-1.269	0.00641	other
mmu-miR-6976-5p	miR-6976-5p (and other miRNAs w/seed AGGGAAG)	-3.118	0.00691	TargetScan	High (predicted)	ENSMUSG00000090071	Cdk5r2	-1.449	0.00792	other
mmu-miR-6976-5p	miR-6976-5p (and other miRNAs w/seed AGGGAAG)	-3.118	0.00691	TargetScan	High (predicted)	ENSMUSG00000060371	Caln1	-1.441	0.0101	other
mmu-miR-6976-5p	miR-6976-5p (and other miRNAs w/seed AGGGAAG)	-3.118	0.00691	TargetScan	High (predicted)	ENSMUSG00000029672	Fam3c	-1.262	0.0102	cytokine
mmu-miR-6976-5p	miR-6976-5p (and other miRNAs w/seed AGGGAAG)	-3.118	0.00691	TargetScan	High (predicted)	ENSMUSG00000020894	Vamp2	-1.268	0.0114	other	Insulin Receptor Signaling
mmu-miR-6976-5p	miR-6976-5p (and other miRNAs w/seed AGGGAAG)	-3.118	0.00691	TargetScan	High (predicted)	ENSMUSG00000028988	Ctnnbip1	-1.227	0.0135	other
mmu-miR-6976-5p	miR-6976-5p (and other miRNAs w/seed AGGGAAG)	-3.118	0.00691	TargetScan	High (predicted)	ENSMUSG00000040125	Gpr26	-1.388	0.0154	G-protein coupled receptor
mmu-miR-6976-5p	miR-6976-5p (and other miRNAs w/seed AGGGAAG)	-3.118	0.00691	TargetScan	High (predicted)	ENSMUSG00000047797	Gjb1	-1.256	0.0183	transporter	Gap Junction Signaling,Neuroinflammation Signaling Pathway
mmu-miR-6976-5p	miR-6976-5p (and other miRNAs w/seed AGGGAAG)	-3.118	0.00691	TargetScan	High (predicted)	ENSMUSG00000004285	Atp6v1f	-1.205	0.0197	enzyme	Iron homeostasis signaling pathway,Phagosome Maturation
mmu-miR-6976-5p	miR-6976-5p (and other miRNAs w/seed AGGGAAG)	-3.118	0.00691	TargetScan	High (predicted)	ENSMUSG00000036854	Hspb6	-1.55	0.0248	other	Aldosterone Signaling in Epithelial Cells,Protein Ubiquitination Pathway
mmu-miR-6976-5p	miR-6976-5p (and other miRNAs w/seed AGGGAAG)	-3.118	0.00691	TargetScan	High (predicted)	ENSMUSG00000020044	Timp3	-1.305	0.0274	other	Glioma Invasiveness Signaling,Inhibition of Matrix Metalloproteases,Leukocyte Extravasation Signaling,Oncostatin M Signaling,Osteoarthritis Pathway
mmu-miR-6976-5p	miR-6976-5p (and other miRNAs w/seed AGGGAAG)	-3.118	0.00691	TargetScan	High (predicted)	ENSMUSG00000068335	Dok1	-1.692	0.0279	kinase	Ephrin Receptor Signaling,FcγRIIB Signaling in B Lymphocytes,GDNF Family Ligand-Receptor Interactions
mmu-miR-6976-5p	miR-6976-5p (and other miRNAs w/seed AGGGAAG)	-3.118	0.00691	TargetScan	High (predicted)	ENSMUSG00000025789	St8sia2	-1.482	0.0355	enzyme
mmu-miR-6976-5p	miR-6976-5p (and other miRNAs w/seed AGGGAAG)	-3.118	0.00691	TargetScan	High (predicted)	ENSMUSG00000038055	Dexi	-1.218	0.0386	other
mmu-miR-6976-5p	miR-6976-5p (and other miRNAs w/seed AGGGAAG)	-3.118	0.00691	TargetScan	High (predicted)	ENSMUSG00000056854	Pou3f4	-1.471	0.0398	transcription regulator
mmu-miR-6976-5p	miR-6976-5p (and other miRNAs w/seed AGGGAAG)	-3.118	0.00691	TargetScan	High (predicted)	ENSMUSG00000041669	Prima1	-1.478	0.0443	other
mmu-miR-7055-5p	miR-194-3p (and other miRNAs w/seed CAGUGGG)	-3.01	0.00714	TargetScan	High (predicted)	ENSMUSG00000023011	Faim2	-1.301	<0.001	other
mmu-miR-7055-5p	miR-194-3p (and other miRNAs w/seed CAGUGGG)	-3.01	0.00714	TargetScan	High (predicted)	ENSMUSG00000020849	Ywhae	-1.395	0.00322	other	14-3-3-mediated Signaling,Cell Cycle: G2/M DNA Damage Checkpoint Regulation,ERK5 Signaling,HIPPO signaling,IGF-1 Signaling,Myc Mediated Apoptosis Signaling,Neuroprotective Role of THOP1 in Alzheimer's Disease,p70S6K Signaling,PI3K/AKT Signaling,Protein Kinase A Signaling,VEGF Signaling
mmu-miR-7055-5p	miR-194-3p (and other miRNAs w/seed CAGUGGG)	-3.01	0.00714	TargetScan	High (predicted)	ENSMUSG00000025867	Cplx2	-1.453	0.00501	other	Huntington's Disease Signaling
mmu-miR-7055-5p	miR-194-3p (and other miRNAs w/seed CAGUGGG)	-3.01	0.00714	TargetScan	High (predicted)	ENSMUSG00000021687	Scamp1	-1.216	0.00965	transporter
mmu-miR-7055-5p	miR-194-3p (and other miRNAs w/seed CAGUGGG)	-3.01	0.00714	TargetScan	High (predicted)	ENSMUSG00000049354	Dcaf7	-1.237	0.0124	other
mmu-miR-7055-5p	miR-194-3p (and other miRNAs w/seed CAGUGGG)	-3.01	0.00714	TargetScan	High (predicted)	ENSMUSG00000021879	Dnah12	-2.31	0.0132	other
mmu-miR-7055-5p	miR-194-3p (and other miRNAs w/seed CAGUGGG)	-3.01	0.00714	TargetScan	High (predicted)	ENSMUSG00000036961	Wnt8b	-2.414	0.0193	other	Axonal Guidance Signaling,Basal Cell Carcinoma Signaling,Colorectal Cancer Metastasis Signaling,Glioblastoma Multiforme Signaling,Human Embryonic Stem Cell Pluripotency,Molecular Mechanisms of Cancer,Osteoarthritis Pathway,Ovarian Cancer Signaling,PCP pathway,Regulation of the Epithelial-Mesenchymal Transition Pathway,Role of Macrophages, Fibroblasts and Endothelial Cells in Rheumatoid Arthritis,…
mmu-miR-7055-5p	miR-194-3p (and other miRNAs w/seed CAGUGGG)	-3.01	0.00714	TargetScan	High (predicted)	ENSMUSG00000091337	Eid1	-1.254	0.02	transcription regulator
mmu-miR-7055-5p	miR-194-3p (and other miRNAs w/seed CAGUGGG)	-3.01	0.00714	TargetScan	High (predicted)	ENSMUSG00000029603	Dtx1	-1.278	0.025	transcription regulator	Notch Signaling
mmu-miR-7055-5p	miR-194-3p (and other miRNAs w/seed CAGUGGG)	-3.01	0.00714	TargetScan	High (predicted)	ENSMUSG00000034118	Tpst1	-1.237	0.0409	enzyme
mmu-miR-7055-5p	miR-194-3p (and other miRNAs w/seed CAGUGGG)	-3.01	0.00714	TargetScan	High (predicted)	ENSMUSG00000041669	Prima1	-1.478	0.0443	other
mmu-miR-7055-5p	miR-194-3p (and other miRNAs w/seed CAGUGGG)	-3.01	0.00714	TargetScan	High (predicted)	ENSMUSG00000027313	Chac1	-1.287	0.0448	enzyme	γ-glutamyl Cycle
mmu-miR-1224-3p	miR-1224-3p (miRNAs w/seed CCCACCU)	-2.724	0.0499	TargetScan	High (predicted)	ENSMUSG00000048807	Slc35e4	-1.935	<0.001	other
mmu-miR-1224-3p	miR-1224-3p (miRNAs w/seed CCCACCU)	-2.724	0.0499	TargetScan	High (predicted)	ENSMUSG00000046032	Snx12	-1.413	<0.001	transporter
mmu-miR-1224-3p	miR-1224-3p (miRNAs w/seed CCCACCU)	-2.724	0.0499	TargetScan	High (predicted)	ENSMUSG00000035578	Iqcg	-1.595	0.00284	other
mmu-miR-1224-3p	miR-1224-3p (miRNAs w/seed CCCACCU)	-2.724	0.0499	TargetScan	High (predicted)	ENSMUSG00000043164	Tmem212	-3.536	0.00516	other
mmu-miR-1224-3p	miR-1224-3p (miRNAs w/seed CCCACCU)	-2.724	0.0499	TargetScan	High (predicted)	ENSMUSG00000004837	Grap	-2.172	0.00739	other
mmu-miR-1224-3p	miR-1224-3p (miRNAs w/seed CCCACCU)	-2.724	0.0499	TargetScan	High (predicted)	ENSMUSG00000039081	Znf503	-1.534	0.0108	other
mmu-miR-1224-3p	miR-1224-3p (miRNAs w/seed CCCACCU)	-2.724	0.0499	TargetScan	High (predicted)	ENSMUSG00000025362	Rps26	-1.247	0.0121	other	EIF2 Signaling,mTOR Signaling,Regulation of eIF4 and p70S6K Signaling
mmu-miR-1224-3p	miR-1224-3p (miRNAs w/seed CCCACCU)	-2.724	0.0499	TargetScan	High (predicted)	ENSMUSG00000046691	Chtf8	-1.325	0.0122	other
mmu-miR-1224-3p	miR-1224-3p (miRNAs w/seed CCCACCU)	-2.724	0.0499	TargetScan	High (predicted)	ENSMUSG00000040125	Gpr26	-1.388	0.0154	G-protein coupled receptor
mmu-miR-1224-3p	miR-1224-3p (miRNAs w/seed CCCACCU)	-2.724	0.0499	TargetScan	High (predicted)	ENSMUSG00000038633	Degs1	-1.295	0.0192	enzyme
mmu-miR-1224-3p	miR-1224-3p (miRNAs w/seed CCCACCU)	-2.724	0.0499	TargetScan	High (predicted)	ENSMUSG00000023336	Wfdc1	-1.785	0.0212	other
mmu-miR-1224-3p	miR-1224-3p (miRNAs w/seed CCCACCU)	-2.724	0.0499	TargetScan	High (predicted)	ENSMUSG00000037627	Rgs22	-1.975	0.0275	other
mmu-miR-1224-3p	miR-1224-3p (miRNAs w/seed CCCACCU)	-2.724	0.0499	TargetScan	High (predicted)	ENSMUSG00000047044	C9orf40	-1.21	0.0354	other
mmu-miR-34b-3p	miR-34c-3p (and other miRNAs w/seed AUCACUA)	-2.33	0.00187	TargetScan	High (predicted)	ENSMUSG00000071180	Smim15	-1.36	0.00139	other
mmu-miR-34b-3p	miR-34c-3p (and other miRNAs w/seed AUCACUA)	-2.33	0.00187	TargetScan	High (predicted)	ENSMUSG00000027765	P2ry1	-1.318	0.0105	G-protein coupled receptor	Gustation Pathway,P2Y Purigenic Receptor Signaling Pathway
mmu-miR-34b-3p	miR-34c-3p (and other miRNAs w/seed AUCACUA)	-2.33	0.00187	TargetScan	High (predicted)	ENSMUSG00000002459	Rgs20	-1.584	0.0121	other	Opioid Signaling Pathway
mmu-miR-34b-3p	miR-34c-3p (and other miRNAs w/seed AUCACUA)	-2.33	0.00187	TargetScan	High (predicted)	ENSMUSG00000039942	Ptger4	-1.751	0.0133	G-protein coupled receptor	cAMP-mediated signaling,Colorectal Cancer Metastasis Signaling,Eicosanoid Signaling,G-Protein Coupled Receptor Signaling,Gαs Signaling
mmu-miR-34b-3p	miR-34c-3p (and other miRNAs w/seed AUCACUA)	-2.33	0.00187	TargetScan	High (predicted)	ENSMUSG00000024887	Asah2	-1.232	0.0294	enzyme	Ceramide Degradation,Sphingosine and Sphingosine-1-phosphate Metabolism,Sphingosine-1-phosphate Signaling
mmu-miR-34b-3p	miR-34c-3p (and other miRNAs w/seed AUCACUA)	-2.33	0.00187	TargetScan	High (predicted)	ENSMUSG00000031438	Rnf128	-1.22	0.0379	enzyme
mmu-miR-7032-3p	miR-7032-3p (and other miRNAs w/seed UCCUCUC)	-2.21	0.00738	TargetScan	High (predicted)	ENSMUSG00000030209	Grin2b	-1.316	<0.001	ion channel	Amyotrophic Lateral Sclerosis Signaling,Calcium Signaling,Circadian Rhythm Signaling,CREB Signaling in Neurons,Dopamine-DARPP32 Feedback in cAMP Signaling,Ephrin Receptor Signaling,Glutamate Receptor Signaling,Huntington's Disease Signaling,Neuroinflammation Signaling Pathway,Neuropathic Pain Signaling In Dorsal Horn Neurons,nNOS Signaling in Neurons,Opioid Signaling Pathway,Synaptic Long Term Po…
mmu-miR-7032-3p	miR-7032-3p (and other miRNAs w/seed UCCUCUC)	-2.21	0.00738	TargetScan	High (predicted)	ENSMUSG00000019796	Lrp11	-1.336	<0.001	other
mmu-miR-7032-3p	miR-7032-3p (and other miRNAs w/seed UCCUCUC)	-2.21	0.00738	TargetScan	High (predicted)	ENSMUSG00000024425	Ndfip1	-1.322	<0.001	other
mmu-miR-7032-3p	miR-7032-3p (and other miRNAs w/seed UCCUCUC)	-2.21	0.00738	TargetScan	High (predicted)	ENSMUSG00000061578	Ksr2	-1.271	0.0014	kinase
mmu-miR-7032-3p	miR-7032-3p (and other miRNAs w/seed UCCUCUC)	-2.21	0.00738	TargetScan	High (predicted)	ENSMUSG00000022523	Fgf12	-1.291	0.00453	other	Actin Cytoskeleton Signaling,Bladder Cancer Signaling,Clathrin-mediated Endocytosis Signaling,FGF Signaling,Regulation of the Epithelial-Mesenchymal Transition Pathway
mmu-miR-7032-3p	miR-7032-3p (and other miRNAs w/seed UCCUCUC)	-2.21	0.00738	TargetScan	High (predicted)	ENSMUSG00000021379	Id4	-1.333	0.00583	transcription regulator	Mouse Embryonic Stem Cell Pluripotency
mmu-miR-7032-3p	miR-7032-3p (and other miRNAs w/seed UCCUCUC)	-2.21	0.00738	TargetScan	High (predicted)	ENSMUSG00000001687	Ubl3	-1.266	0.00616	other
mmu-miR-7032-3p	miR-7032-3p (and other miRNAs w/seed UCCUCUC)	-2.21	0.00738	TargetScan	High (predicted)	ENSMUSG00000042873	Lhfpl4	-1.356	0.00662	other
mmu-miR-7032-3p	miR-7032-3p (and other miRNAs w/seed UCCUCUC)	-2.21	0.00738	TargetScan	High (predicted)	ENSMUSG00000026586	Prrx1	-1.25	0.0143	transcription regulator
mmu-miR-7032-3p	miR-7032-3p (and other miRNAs w/seed UCCUCUC)	-2.21	0.00738	TargetScan	High (predicted)	ENSMUSG00000038462	Uqcrfs1	-1.294	0.0146	enzyme	Mitochondrial Dysfunction,Oxidative Phosphorylation,Sirtuin Signaling Pathway
mmu-miR-7032-3p	miR-7032-3p (and other miRNAs w/seed UCCUCUC)	-2.21	0.00738	TargetScan	High (predicted)	ENSMUSG00000000171	Sdhd	-1.228	0.0147	enzyme	Mitochondrial Dysfunction,Oxidative Phosphorylation,Sirtuin Signaling Pathway,TCA Cycle II (Eukaryotic)
mmu-miR-7032-3p	miR-7032-3p (and other miRNAs w/seed UCCUCUC)	-2.21	0.00738	TargetScan	High (predicted)	ENSMUSG00000032368	Zic1	-1.519	0.0214	transcription regulator
mmu-miR-7032-3p	miR-7032-3p (and other miRNAs w/seed UCCUCUC)	-2.21	0.00738	TargetScan	High (predicted)	ENSMUSG00000026185	Igfbp5	-1.222	0.0232	other	Hepatic Fibrosis / Hepatic Stellate Cell Activation,IGF-1 Signaling,VDR/RXR Activation
mmu-miR-7032-3p	miR-7032-3p (and other miRNAs w/seed UCCUCUC)	-2.21	0.00738	TargetScan	High (predicted)	ENSMUSG00000040213	Kyat3	-1.236	0.0433	enzyme
mmu-miR-375-3p	miR-375-3p (and other miRNAs w/seed UUGUUCG)	-2.162	0.0054	miRecords	Experimentally Observed	ENSMUSG00000022285	Ywhaz	-1.34	<0.001	enzyme	14-3-3-mediated Signaling,Cell Cycle: G2/M DNA Damage Checkpoint Regulation,ERK/MAPK Signaling,ERK5 Signaling,HIPPO signaling,IGF-1 Signaling,Myc Mediated Apoptosis Signaling,p70S6K Signaling,PI3K/AKT Signaling,Protein Kinase A Signaling
mmu-miR-375-3p	miR-375-3p (and other miRNAs w/seed UUGUUCG)	-2.162	0.0054	Ingenuity Expert Findings,miRecords	Experimentally Observed	ENSMUSG00000053110	Yap1	-1.363	0.00859	transcription regulator	14-3-3-mediated Signaling,ErbB4 Signaling,HIPPO signaling
mmu-miR-375-3p	miR-375-3p (and other miRNAs w/seed UUGUUCG)	-2.162	0.0054	TargetScan	High (predicted)	ENSMUSG00000032368	Zic1	-1.519	0.0214	transcription regulator
mmu-miR-1982-3p	miR-6862-3p (and other miRNAs w/seed CUCACCC)	-2.133	0.0041	TargetScan	High (predicted)	ENSMUSG00000046032	Snx12	-1.413	<0.001	transporter
mmu-miR-1982-3p	miR-6862-3p (and other miRNAs w/seed CUCACCC)	-2.133	0.0041	TargetScan	High (predicted)	ENSMUSG00000073755	C1orf216	-1.409	<0.001	other
mmu-miR-1982-3p	miR-6862-3p (and other miRNAs w/seed CUCACCC)	-2.133	0.0041	TargetScan	High (predicted)	ENSMUSG00000022285	Ywhaz	-1.34	<0.001	enzyme	14-3-3-mediated Signaling,Cell Cycle: G2/M DNA Damage Checkpoint Regulation,ERK/MAPK Signaling,ERK5 Signaling,HIPPO signaling,IGF-1 Signaling,Myc Mediated Apoptosis Signaling,p70S6K Signaling,PI3K/AKT Signaling,Protein Kinase A Signaling
mmu-miR-1982-3p	miR-6862-3p (and other miRNAs w/seed CUCACCC)	-2.133	0.0041	TargetScan	High (predicted)	ENSMUSG00000014074	Rnf168	-1.333	0.00228	enzyme	ATM Signaling
mmu-miR-1982-3p	miR-6862-3p (and other miRNAs w/seed CUCACCC)	-2.133	0.0041	TargetScan	High (predicted)	ENSMUSG00000006463	Zdhhc24	-1.317	0.00277	other
mmu-miR-1982-3p	miR-6862-3p (and other miRNAs w/seed CUCACCC)	-2.133	0.0041	TargetScan	High (predicted)	ENSMUSG00000066042	Med18	-1.596	0.00292	other	Estrogen Receptor Signaling
mmu-miR-1982-3p	miR-6862-3p (and other miRNAs w/seed CUCACCC)	-2.133	0.0041	TargetScan	High (predicted)	ENSMUSG00000025264	Tsr2	-1.264	0.00393	other
mmu-miR-1982-3p	miR-6862-3p (and other miRNAs w/seed CUCACCC)	-2.133	0.0041	TargetScan	High (predicted)	ENSMUSG00000001687	Ubl3	-1.266	0.00616	other
mmu-miR-1982-3p	miR-6862-3p (and other miRNAs w/seed CUCACCC)	-2.133	0.0041	TargetScan	High (predicted)	ENSMUSG00000003948	Mmd	-1.338	0.00669	kinase
mmu-miR-1982-3p	miR-6862-3p (and other miRNAs w/seed CUCACCC)	-2.133	0.0041	TargetScan	High (predicted)	ENSMUSG00000037419	Endod1	-1.246	0.00685	enzyme
mmu-miR-1982-3p	miR-6862-3p (and other miRNAs w/seed CUCACCC)	-2.133	0.0041	TargetScan	High (predicted)	ENSMUSG00000043572	Pars2	-1.512	0.00842	enzyme	tRNA Charging
mmu-miR-1982-3p	miR-6862-3p (and other miRNAs w/seed CUCACCC)	-2.133	0.0041	TargetScan	High (predicted)	ENSMUSG00000023020	Cox14	-1.315	0.0166	other
mmu-miR-1982-3p	miR-6862-3p (and other miRNAs w/seed CUCACCC)	-2.133	0.0041	TargetScan	High (predicted)	ENSMUSG00000062309	Rpp25	-1.669	0.0174	other
mmu-miR-1982-3p	miR-6862-3p (and other miRNAs w/seed CUCACCC)	-2.133	0.0041	TargetScan	High (predicted)	ENSMUSG00000039911	Spsb1	-1.321	0.0176	enzyme
mmu-miR-1982-3p	miR-6862-3p (and other miRNAs w/seed CUCACCC)	-2.133	0.0041	TargetScan	High (predicted)	ENSMUSG00000024617	Camk2a	-1.204	0.0212	kinase	B Cell Receptor Signaling,Breast Cancer Regulation by Stathmin1,Calcium Signaling,cAMP-mediated signaling,Chemokine Signaling,CREB Signaling in Neurons,Crosstalk between Dendritic Cells and Natural Killer Cells,G-Protein Coupled Receptor Signaling,Glioma Signaling,GM-CSF Signaling,GNRH Signaling,iCOS-iCOSL Signaling in T Helper Cells,Melatonin Signaling,Molecular Mechanisms of Cancer,Neuropathic …
mmu-miR-1982-3p	miR-6862-3p (and other miRNAs w/seed CUCACCC)	-2.133	0.0041	TargetScan	High (predicted)	ENSMUSG00000074622	Mafb	-1.462	0.0251	transcription regulator
mmu-miR-1982-3p	miR-6862-3p (and other miRNAs w/seed CUCACCC)	-2.133	0.0041	TargetScan	High (predicted)	ENSMUSG00000027420	Bfsp1	-1.721	0.0482	enzyme
mmu-miR-483-3p	miR-483-3p (miRNAs w/seed CACUCCU)	-1.842	<0.001	Ingenuity Expert Findings,TargetScan	Experimentally Observed,Moderate (predicted)	ENSMUSG00000007836	Hnrnpa0	-1.482	<0.001	other
mmu-miR-483-3p	miR-483-3p (miRNAs w/seed CACUCCU)	-1.842	<0.001	TargetScan	High (predicted)	ENSMUSG00000061118	Dnajc30	-1.534	0.0018	other	Aldosterone Signaling in Epithelial Cells,Protein Ubiquitination Pathway
mmu-miR-483-3p	miR-483-3p (miRNAs w/seed CACUCCU)	-1.842	<0.001	Ingenuity Expert Findings	Experimentally Observed	ENSMUSG00000029430	Ran	-1.237	0.00544	enzyme	RAN Signaling,Sumoylation Pathway
mmu-miR-483-3p	miR-483-3p (miRNAs w/seed CACUCCU)	-1.842	<0.001	Ingenuity Expert Findings	Experimentally Observed	ENSMUSG00000053110	Yap1	-1.363	0.00859	transcription regulator	14-3-3-mediated Signaling,ErbB4 Signaling,HIPPO signaling
mmu-miR-483-3p	miR-483-3p (miRNAs w/seed CACUCCU)	-1.842	<0.001	Ingenuity Expert Findings,TargetScan	Experimentally Observed,High (predicted)	ENSMUSG00000021792	Fam213a	-1.355	0.0111	other
mmu-miR-483-3p	miR-483-3p (miRNAs w/seed CACUCCU)	-1.842	<0.001	Ingenuity Expert Findings,TargetScan	Experimentally Observed,Moderate (predicted)	ENSMUSG00000014177	Tvp23b	-1.236	0.0153	other
mmu-miR-483-3p	miR-483-3p (miRNAs w/seed CACUCCU)	-1.842	<0.001	TargetScan	High (predicted)	ENSMUSG00000043162	Pyurf	-1.366	0.0157	other
mmu-miR-483-3p	miR-483-3p (miRNAs w/seed CACUCCU)	-1.842	<0.001	Ingenuity Expert Findings	Experimentally Observed	ENSMUSG00000002083	Bbc3	-1.308	0.0239	other	Induction of Apoptosis by HIV1,Molecular Mechanisms of Cancer,p53 Signaling
mmu-miR-483-3p	miR-483-3p (miRNAs w/seed CACUCCU)	-1.842	<0.001	TargetScan	High (predicted)	ENSMUSG00000004843	Chmp2b	-1.281	0.0244	other	Mechanisms of Viral Exit from Host Cells
mmu-miR-483-3p	miR-483-3p (miRNAs w/seed CACUCCU)	-1.842	<0.001	Ingenuity Expert Findings	Experimentally Observed	ENSMUSG00000017146	Brca1	-1.346	0.0383	transcription regulator	ATM Signaling,Cell Cycle: G2/M DNA Damage Checkpoint Regulation,DNA damage-induced 14-3-3σ Signaling,DNA Double-Strand Break Repair by Homologous Recombination,GADD45 Signaling,Hereditary Breast Cancer Signaling,Molecular Mechanisms of Cancer,Ovarian Cancer Signaling,p53 Signaling,Protein Ubiquitination Pathway,Role of BRCA1 in DNA Damage Response,Role of CHK Proteins in Cell Cycle Checkpoint Con…
mmu-miR-34c-5p	miR-34a-5p (and other miRNAs w/seed GGCAGUG)	-1.772	0.0408	TargetScan	High (predicted)	ENSMUSG00000030209	Grin2b	-1.316	<0.001	ion channel	Amyotrophic Lateral Sclerosis Signaling,Calcium Signaling,Circadian Rhythm Signaling,CREB Signaling in Neurons,Dopamine-DARPP32 Feedback in cAMP Signaling,Ephrin Receptor Signaling,Glutamate Receptor Signaling,Huntington's Disease Signaling,Neuroinflammation Signaling Pathway,Neuropathic Pain Signaling In Dorsal Horn Neurons,nNOS Signaling in Neurons,Opioid Signaling Pathway,Synaptic Long Term Po…
mmu-miR-34c-5p	miR-34a-5p (and other miRNAs w/seed GGCAGUG)	-1.772	0.0408	TargetScan	High (predicted)	ENSMUSG00000028878	Fam76a	-1.294	<0.001	other
mmu-miR-34c-5p	miR-34a-5p (and other miRNAs w/seed GGCAGUG)	-1.772	0.0408	TargetScan	High (predicted)	ENSMUSG00000070304	Scn2b	-1.302	<0.001	ion channel
mmu-miR-34c-5p	miR-34a-5p (and other miRNAs w/seed GGCAGUG)	-1.772	0.0408	TargetScan	High (predicted)	ENSMUSG00000031748	Gnao1	-1.281	<0.001	enzyme	Androgen Signaling,Axonal Guidance Signaling,cAMP-mediated signaling,Cardiac Hypertrophy Signaling,Corticotropin Releasing Hormone Signaling,CREB Signaling in Neurons,CXCR4 Signaling,Endothelin-1 Signaling,Ephrin B Signaling,Ephrin Receptor Signaling,G Beta Gamma Signaling,G-Protein Coupled Receptor Signaling,IL-1 Signaling,Melatonin Signaling,Molecular Mechanisms of Cancer,Opioid Signaling Pathw…
mmu-miR-34c-5p	miR-34a-5p (and other miRNAs w/seed GGCAGUG)	-1.772	0.0408	TargetScan	High (predicted)	ENSMUSG00000047945	Marcksl1	-1.698	<0.001	other
mmu-miR-34c-5p	miR-34a-5p (and other miRNAs w/seed GGCAGUG)	-1.772	0.0408	TargetScan	High (predicted)	ENSMUSG00000021750	Fam107a	-1.218	0.00105	other
mmu-miR-34c-5p	miR-34a-5p (and other miRNAs w/seed GGCAGUG)	-1.772	0.0408	TargetScan	High (predicted)	ENSMUSG00000059146	Ntrk3	-1.385	0.00108	kinase	Axonal Guidance Signaling,Human Embryonic Stem Cell Pluripotency,Neurotrophin/TRK Signaling,NF-κB Signaling,PTEN Signaling,STAT3 Pathway,Thyroid Cancer Signaling
mmu-miR-34c-5p	miR-34a-5p (and other miRNAs w/seed GGCAGUG)	-1.772	0.0408	TargetScan	High (predicted)	ENSMUSG00000071180	Smim15	-1.36	0.00139	other
mmu-miR-34c-5p	miR-34a-5p (and other miRNAs w/seed GGCAGUG)	-1.772	0.0408	TargetScan	High (predicted)	ENSMUSG00000026374	Tsn	-1.42	0.00186	other
mmu-miR-34c-5p	miR-34a-5p (and other miRNAs w/seed GGCAGUG)	-1.772	0.0408	TargetScan	High (predicted)	ENSMUSG00000052981	Ube2ql1	-1.457	0.00358	enzyme
mmu-miR-34c-5p	miR-34a-5p (and other miRNAs w/seed GGCAGUG)	-1.772	0.0408	TargetScan	High (predicted)	ENSMUSG00000038150	Ormdl3	-1.323	0.00359	other
mmu-miR-34c-5p	miR-34a-5p (and other miRNAs w/seed GGCAGUG)	-1.772	0.0408	TargetScan	High (predicted)	ENSMUSG00000092035	Peg10	-1.378	0.00418	other
mmu-miR-34c-5p	miR-34a-5p (and other miRNAs w/seed GGCAGUG)	-1.772	0.0408	TargetScan	High (predicted)	ENSMUSG00000039611	Tmem246	-1.348	0.00462	other
mmu-miR-34c-5p	miR-34a-5p (and other miRNAs w/seed GGCAGUG)	-1.772	0.0408	TargetScan	High (predicted)	ENSMUSG00000025867	Cplx2	-1.453	0.00501	other	Huntington's Disease Signaling
mmu-miR-34c-5p	miR-34a-5p (and other miRNAs w/seed GGCAGUG)	-1.772	0.0408	TargetScan	High (predicted)	ENSMUSG00000001445	Mrpl10	-1.341	0.00881	other
mmu-miR-34c-5p	miR-34a-5p (and other miRNAs w/seed GGCAGUG)	-1.772	0.0408	TargetScan	High (predicted)	ENSMUSG00000060371	Caln1	-1.441	0.0101	other
mmu-miR-34c-5p	miR-34a-5p (and other miRNAs w/seed GGCAGUG)	-1.772	0.0408	TargetScan	High (predicted)	ENSMUSG00000027208	Fgf7	-2.082	0.0102	growth factor	Actin Cytoskeleton Signaling,Bladder Cancer Signaling,Clathrin-mediated Endocytosis Signaling,FGF Signaling,Regulation of the Epithelial-Mesenchymal Transition Pathway
mmu-miR-34c-5p	miR-34a-5p (and other miRNAs w/seed GGCAGUG)	-1.772	0.0408	TargetScan	High (predicted)	ENSMUSG00000020894	Vamp2	-1.268	0.0114	other	Insulin Receptor Signaling
mmu-miR-34c-5p	miR-34a-5p (and other miRNAs w/seed GGCAGUG)	-1.772	0.0408	TargetScan	High (predicted)	ENSMUSG00000020704	Asic2	-1.35	0.0128	ion channel	Aldosterone Signaling in Epithelial Cells,Gustation Pathway,Insulin Receptor Signaling
mmu-miR-34c-5p	miR-34a-5p (and other miRNAs w/seed GGCAGUG)	-1.772	0.0408	TargetScan	High (predicted)	ENSMUSG00000044067	Gpr22	-1.354	0.0132	G-protein coupled receptor
mmu-miR-34c-5p	miR-34a-5p (and other miRNAs w/seed GGCAGUG)	-1.772	0.0408	TargetScan	High (predicted)	ENSMUSG00000032977	Fam207a	-1.337	0.0138	other
mmu-miR-34c-5p	miR-34a-5p (and other miRNAs w/seed GGCAGUG)	-1.772	0.0408	TargetScan	High (predicted)	ENSMUSG00000051041	Olfml1	-1.207	0.0151	other
mmu-miR-34c-5p	miR-34a-5p (and other miRNAs w/seed GGCAGUG)	-1.772	0.0408	TargetScan,miRecords	Experimentally Observed,High (predicted)	ENSMUSG00000004936	Map2k1	-1.293	0.0152	kinase	14-3-3-mediated Signaling,4-1BB Signaling in T Lymphocytes,Actin Cytoskeleton Signaling,Acute Myeloid Leukemia Signaling,Acute Phase Response Signaling,Adrenomedullin signaling pathway,Aldosterone Signaling in Epithelial Cells,Antiproliferative Role of Somatostatin Receptor 2,Apoptosis Signaling,Axonal Guidance Signaling,B Cell Receptor Signaling,Bladder Cancer Signaling,BMP signaling pathway,Bre…
mmu-miR-34c-5p	miR-34a-5p (and other miRNAs w/seed GGCAGUG)	-1.772	0.0408	TargetScan	High (predicted)	ENSMUSG00000028772	Zcchc17	-1.258	0.0163	other
mmu-miR-34c-5p	miR-34a-5p (and other miRNAs w/seed GGCAGUG)	-1.772	0.0408	TargetScan	High (predicted)	ENSMUSG00000021054	Sgpp1	-1.202	0.0169	phosphatase	3-phosphoinositide Biosynthesis,3-phosphoinositide Degradation,D-myo-inositol (1,4,5,6)-Tetrakisphosphate Biosynthesis,D-myo-inositol (3,4,5,6)-tetrakisphosphate Biosynthesis,D-myo-inositol-5-phosphate Metabolism,Sphingosine and Sphingosine-1-phosphate Metabolism,Superpathway of Inositol Phosphate Compounds
mmu-miR-34c-5p	miR-34a-5p (and other miRNAs w/seed GGCAGUG)	-1.772	0.0408	TargetScan	High (predicted)	ENSMUSG00000054428	Atp5if1	-1.214	0.0174	other
mmu-miR-34c-5p	miR-34a-5p (and other miRNAs w/seed GGCAGUG)	-1.772	0.0408	TargetScan	High (predicted)	ENSMUSG00000019831	Wasf1	-1.258	0.0213	other	Actin Cytoskeleton Signaling,Actin Nucleation by ARP-WASP Complex,Epithelial Adherens Junction Signaling,Rac Signaling,Regulation of Actin-based Motility by Rho,RhoA Signaling,RhoGDI Signaling,Signaling by Rho Family GTPases
mmu-miR-34c-5p	miR-34a-5p (and other miRNAs w/seed GGCAGUG)	-1.772	0.0408	TargetScan	High (predicted)	ENSMUSG00000052957	Gas1	-1.544	0.0282	other
mmu-miR-34c-5p	miR-34a-5p (and other miRNAs w/seed GGCAGUG)	-1.772	0.0408	TargetScan	High (predicted)	ENSMUSG00000053963	Stum	-1.257	0.035	other
mmu-miR-34c-5p	miR-34a-5p (and other miRNAs w/seed GGCAGUG)	-1.772	0.0408	TargetScan	High (predicted)	ENSMUSG00000045414	C3orf58	-1.202	0.0369	other
mmu-miR-34c-5p	miR-34a-5p (and other miRNAs w/seed GGCAGUG)	-1.772	0.0408	TargetScan	High (predicted)	ENSMUSG00000049285	Mblac1	-1.915	0.0371	other
mmu-miR-34c-5p	miR-34a-5p (and other miRNAs w/seed GGCAGUG)	-1.772	0.0408	TargetScan	High (predicted)	ENSMUSG00000028351	Brinp1	-1.249	0.0407	peptidase
mmu-miR-34c-5p	miR-34a-5p (and other miRNAs w/seed GGCAGUG)	-1.772	0.0408	TargetScan	High (predicted)	ENSMUSG00000035095	Fam167a	-1.452	0.0422	other
mmu-miR-34c-5p	miR-34a-5p (and other miRNAs w/seed GGCAGUG)	-1.772	0.0408	TargetScan	High (predicted)	ENSMUSG00000027335	Adra1d	-1.426	0.0439	G-protein coupled receptor	AMPK Signaling,Cardiac Hypertrophy Signaling,G-Protein Coupled Receptor Signaling,Gαq Signaling
mmu-miR-34c-5p	miR-34a-5p (and other miRNAs w/seed GGCAGUG)	-1.772	0.0408	Ingenuity Expert Findings,TargetScan,miRecords	Experimentally Observed,Moderate (predicted)	ENSMUSG00000027276	Jag1	-1.321	0.0453	growth factor	Notch Signaling,Osteoarthritis Pathway,Regulation of the Epithelial-Mesenchymal Transition Pathway,Th1 and Th2 Activation Pathway,Th2 Pathway
mmu-miR-34c-5p	miR-34a-5p (and other miRNAs w/seed GGCAGUG)	-1.772	0.0408	TargetScan	High (predicted)	ENSMUSG00000018339	Gpx3	-1.631	0.0493	enzyme	Glutathione Redox Reactions I
mmu-miR-429-3p	miR-200b-3p (and other miRNAs w/seed AAUACUG)	-1.654	0.00926	TargetScan	High (predicted)	ENSMUSG00000051391	Ywhag	-1.448	<0.001	other	14-3-3-mediated Signaling,Cell Cycle: G2/M DNA Damage Checkpoint Regulation,ERK/MAPK Signaling,ERK5 Signaling,HIPPO signaling,IGF-1 Signaling,Myc Mediated Apoptosis Signaling,p70S6K Signaling,PI3K/AKT Signaling,Protein Kinase A Signaling
mmu-miR-429-3p	miR-200b-3p (and other miRNAs w/seed AAUACUG)	-1.654	0.00926	TargetScan	High (predicted)	ENSMUSG00000046096	C16orf52	-1.374	<0.001	other
mmu-miR-429-3p	miR-200b-3p (and other miRNAs w/seed AAUACUG)	-1.654	0.00926	TargetScan	High (predicted)	ENSMUSG00000027739	Rab33b	-1.358	0.00207	enzyme
mmu-miR-429-3p	miR-200b-3p (and other miRNAs w/seed AAUACUG)	-1.654	0.00926	TargetScan	High (predicted)	ENSMUSG00000037058	Paip2	-1.232	0.00301	translation regulator	Regulation of eIF4 and p70S6K Signaling
mmu-miR-429-3p	miR-200b-3p (and other miRNAs w/seed AAUACUG)	-1.654	0.00926	TargetScan	High (predicted)	ENSMUSG00000036167	Pphln1	-1.23	0.00607	other
mmu-miR-429-3p	miR-200b-3p (and other miRNAs w/seed AAUACUG)	-1.654	0.00926	TargetScan	High (predicted)	ENSMUSG00000003948	Mmd	-1.338	0.00669	kinase
mmu-miR-429-3p	miR-200b-3p (and other miRNAs w/seed AAUACUG)	-1.654	0.00926	TargetScan	High (predicted)	ENSMUSG00000037653	Kctd8	-1.619	0.0106	other
mmu-miR-429-3p	miR-200b-3p (and other miRNAs w/seed AAUACUG)	-1.654	0.00926	TargetScan	High (predicted)	ENSMUSG00000069237	Fam8a1	-1.214	0.0129	other
mmu-miR-429-3p	miR-200b-3p (and other miRNAs w/seed AAUACUG)	-1.654	0.00926	TargetScan,miRecords	Experimentally Observed,High (predicted)	ENSMUSG00000028967	Errfi1	-1.202	0.0132	other	Neuregulin Signaling
mmu-miR-429-3p	miR-200b-3p (and other miRNAs w/seed AAUACUG)	-1.654	0.00926	TargetScan	High (predicted)	ENSMUSG00000031517	Gpm6a	-1.236	0.0154	ion channel
mmu-miR-429-3p	miR-200b-3p (and other miRNAs w/seed AAUACUG)	-1.654	0.00926	TargetScan	High (predicted)	ENSMUSG00000030259	Rassf8	-1.206	0.0169	other
mmu-miR-429-3p	miR-200b-3p (and other miRNAs w/seed AAUACUG)	-1.654	0.00926	TargetScan	High (predicted)	ENSMUSG00000048616	Nog	-2.19	0.0172	growth factor	BMP signaling pathway,Factors Promoting Cardiogenesis in Vertebrates,Human Embryonic Stem Cell Pluripotency
mmu-miR-429-3p	miR-200b-3p (and other miRNAs w/seed AAUACUG)	-1.654	0.00926	TargetScan	High (predicted)	ENSMUSG00000047379	B4gat1	-1.248	0.0177	enzyme	Melatonin Degradation I,Nicotine Degradation II,Nicotine Degradation III,Serotonin Degradation,Superpathway of Melatonin Degradation,Thyroid Hormone Metabolism II (via Conjugation and/or Degradation)
mmu-miR-429-3p	miR-200b-3p (and other miRNAs w/seed AAUACUG)	-1.654	0.00926	TargetScan	High (predicted)	ENSMUSG00000027834	Serpini1	-1.234	0.0409	other
mmu-miR-429-3p	miR-200b-3p (and other miRNAs w/seed AAUACUG)	-1.654	0.00926	TargetScan	High (predicted)	ENSMUSG00000038668	Lpar1	-1.24	0.043	G-protein coupled receptor	cAMP-mediated signaling,eNOS Signaling,G-Protein Coupled Receptor Signaling,Gap Junction Signaling,Gα12/13 Signaling,Gαi Signaling,RhoA Signaling
mmu-miR-26b-3p	miR-26b-3p (and other miRNAs w/seed CUGUUCU)	-1.617	0.00561	TargetScan	High (predicted)	ENSMUSG00000044550	Tceal6	-1.295	0.00384	other
mmu-miR-26b-3p	miR-26b-3p (and other miRNAs w/seed CUGUUCU)	-1.617	0.00561	TargetScan	High (predicted)	ENSMUSG00000018666	Cbx1	-1.475	0.00761	transcription regulator	ATM Signaling
mmu-miR-26b-3p	miR-26b-3p (and other miRNAs w/seed CUGUUCU)	-1.617	0.00561	TargetScan	High (predicted)	ENSMUSG00000026586	Prrx1	-1.25	0.0143	transcription regulator
mmu-miR-26b-3p	miR-26b-3p (and other miRNAs w/seed CUGUUCU)	-1.617	0.00561	TargetScan	High (predicted)	ENSMUSG00000021760	Gpx8	-2.188	0.0182	enzyme	Glutathione Redox Reactions I
mmu-miR-26b-3p	miR-26b-3p (and other miRNAs w/seed CUGUUCU)	-1.617	0.00561	TargetScan	High (predicted)	ENSMUSG00000020591	Ntsr2	-1.239	0.0268	G-protein coupled receptor
mmu-miR-1306-3p	miR-1306-3p (miRNAs w/seed CGUUGGC)	-1.555	0.00592	TargetScan	High (predicted)	ENSMUSG00000062257	Opcml	-1.461	<0.001	other
mmu-miR-1306-3p	miR-1306-3p (miRNAs w/seed CGUUGGC)	-1.555	0.00592	TargetScan	High (predicted)	ENSMUSG00000027420	Bfsp1	-1.721	0.0482	enzyme
mmu-miR-204-3p	miR-204-3p (and other miRNAs w/seed CUGGGAA)	-1.504	0.0163	TargetScan	High (predicted)	ENSMUSG00000030209	Grin2b	-1.316	<0.001	ion channel	Amyotrophic Lateral Sclerosis Signaling,Calcium Signaling,Circadian Rhythm Signaling,CREB Signaling in Neurons,Dopamine-DARPP32 Feedback in cAMP Signaling,Ephrin Receptor Signaling,Glutamate Receptor Signaling,Huntington's Disease Signaling,Neuroinflammation Signaling Pathway,Neuropathic Pain Signaling In Dorsal Horn Neurons,nNOS Signaling in Neurons,Opioid Signaling Pathway,Synaptic Long Term Po…
mmu-miR-204-3p	miR-204-3p (and other miRNAs w/seed CUGGGAA)	-1.504	0.0163	TargetScan	High (predicted)	ENSMUSG00000045589	Frrs1l	-1.328	<0.001	transporter
mmu-miR-204-3p	miR-204-3p (and other miRNAs w/seed CUGGGAA)	-1.504	0.0163	TargetScan	High (predicted)	ENSMUSG00000005873	Reep5	-1.343	<0.001	transporter
mmu-miR-204-3p	miR-204-3p (and other miRNAs w/seed CUGGGAA)	-1.504	0.0163	TargetScan	High (predicted)	ENSMUSG00000061578	Ksr2	-1.271	0.0014	kinase
mmu-miR-204-3p	miR-204-3p (and other miRNAs w/seed CUGGGAA)	-1.504	0.0163	TargetScan	High (predicted)	ENSMUSG00000025867	Cplx2	-1.453	0.00501	other	Huntington's Disease Signaling
mmu-miR-204-3p	miR-204-3p (and other miRNAs w/seed CUGGGAA)	-1.504	0.0163	TargetScan	High (predicted)	ENSMUSG00000069237	Fam8a1	-1.214	0.0129	other
mmu-miR-204-3p	miR-204-3p (and other miRNAs w/seed CUGGGAA)	-1.504	0.0163	TargetScan	High (predicted)	ENSMUSG00000022864	C21orf91	-1.385	0.0143	other
mmu-miR-204-3p	miR-204-3p (and other miRNAs w/seed CUGGGAA)	-1.504	0.0163	TargetScan	High (predicted)	ENSMUSG00000036961	Wnt8b	-2.414	0.0193	other	Axonal Guidance Signaling,Basal Cell Carcinoma Signaling,Colorectal Cancer Metastasis Signaling,Glioblastoma Multiforme Signaling,Human Embryonic Stem Cell Pluripotency,Molecular Mechanisms of Cancer,Osteoarthritis Pathway,Ovarian Cancer Signaling,PCP pathway,Regulation of the Epithelial-Mesenchymal Transition Pathway,Role of Macrophages, Fibroblasts and Endothelial Cells in Rheumatoid Arthritis,…
mmu-miR-204-3p	miR-204-3p (and other miRNAs w/seed CUGGGAA)	-1.504	0.0163	TargetScan	High (predicted)	ENSMUSG00000028788	Ptp4a2	-1.295	0.021	phosphatase
mmu-miR-204-3p	miR-204-3p (and other miRNAs w/seed CUGGGAA)	-1.504	0.0163	TargetScan	High (predicted)	ENSMUSG00000036442	Thap11	-1.52	0.0232	transcription regulator
mmu-miR-204-3p	miR-204-3p (and other miRNAs w/seed CUGGGAA)	-1.504	0.0163	TargetScan	High (predicted)	ENSMUSG00000020044	Timp3	-1.305	0.0274	other	Glioma Invasiveness Signaling,Inhibition of Matrix Metalloproteases,Leukocyte Extravasation Signaling,Oncostatin M Signaling,Osteoarthritis Pathway
mmu-miR-204-3p	miR-204-3p (and other miRNAs w/seed CUGGGAA)	-1.504	0.0163	TargetScan	High (predicted)	ENSMUSG00000007617	Homer1	-1.316	0.0333	other	Glutamate Receptor Signaling
mmu-miR-204-3p	miR-204-3p (and other miRNAs w/seed CUGGGAA)	-1.504	0.0163	TargetScan	High (predicted)	ENSMUSG00000085793	Lin52	-1.336	0.0367	other
mmu-miR-204-3p	miR-204-3p (and other miRNAs w/seed CUGGGAA)	-1.504	0.0163	TargetScan	High (predicted)	ENSMUSG00000055430	Nap1l5	-1.226	0.0384	other
mmu-miR-204-3p	miR-204-3p (and other miRNAs w/seed CUGGGAA)	-1.504	0.0163	TargetScan	High (predicted)	ENSMUSG00000047658	Gal3st3	-1.277	0.0397	enzyme
mmu-miR-6988-3p	miR-6821-3p (and other miRNAs w/seed GACCUCU)	-1.49	0.0454	TargetScan	High (predicted)	ENSMUSG00000037280	Galnt6	-1.343	<0.001	enzyme
mmu-miR-6988-3p	miR-6821-3p (and other miRNAs w/seed GACCUCU)	-1.49	0.0454	TargetScan	High (predicted)	ENSMUSG00000028772	Zcchc17	-1.258	0.0163	other
mmu-miR-6988-3p	miR-6821-3p (and other miRNAs w/seed GACCUCU)	-1.49	0.0454	TargetScan	High (predicted)	ENSMUSG00000031546	Gins4	-1.207	0.0369	other
mmu-miR-6988-3p	miR-6821-3p (and other miRNAs w/seed GACCUCU)	-1.49	0.0454	TargetScan	High (predicted)	ENSMUSG00000040213	Kyat3	-1.236	0.0433	enzyme
mmu-miR-1247-5p	miR-1247-5p (miRNAs w/seed CCCGUCC)	-1.453	0.023	TargetScan	High (predicted)	ENSMUSG00000027221	Chst1	-1.348	0.00304	enzyme	Chondroitin Sulfate Biosynthesis,Chondroitin Sulfate Biosynthesis (Late Stages),Dermatan Sulfate Biosynthesis,Dermatan Sulfate Biosynthesis (Late Stages),Heparan Sulfate Biosynthesis,Heparan Sulfate Biosynthesis (Late Stages),LPS/IL-1 Mediated Inhibition of RXR Function,Xenobiotic Metabolism Signaling
mmu-miR-1247-5p	miR-1247-5p (miRNAs w/seed CCCGUCC)	-1.453	0.023	TargetScan	High (predicted)	ENSMUSG00000034648	Lrrn1	-1.29	0.00859	other
mmu-miR-1247-5p	miR-1247-5p (miRNAs w/seed CCCGUCC)	-1.453	0.023	TargetScan	High (predicted)	ENSMUSG00000028803	Nipal3	-1.265	0.00872	other
mmu-miR-1247-5p	miR-1247-5p (miRNAs w/seed CCCGUCC)	-1.453	0.023	TargetScan	High (predicted)	ENSMUSG00000028439	Fam219a	-1.224	0.0113	other
mmu-miR-1247-5p	miR-1247-5p (miRNAs w/seed CCCGUCC)	-1.453	0.023	TargetScan	High (predicted)	ENSMUSG00000024027	Glp1r	-2.686	0.0173	G-protein coupled receptor	cAMP-mediated signaling,G-Protein Coupled Receptor Signaling,GPCR-Mediated Integration of Enteroendocrine Signaling Exemplified by an L Cell,Gαs Signaling
mmu-miR-1247-5p	miR-1247-5p (miRNAs w/seed CCCGUCC)	-1.453	0.023	TargetScan	High (predicted)	ENSMUSG00000032246	Calml4	-3.808	0.0225	other
mmu-let-7d-3p	let-7d-3p (miRNAs w/seed UAUACGA)	-1.436	<0.001	TargetScan	High (predicted)	ENSMUSG00000031748	Gnao1	-1.281	<0.001	enzyme	Androgen Signaling,Axonal Guidance Signaling,cAMP-mediated signaling,Cardiac Hypertrophy Signaling,Corticotropin Releasing Hormone Signaling,CREB Signaling in Neurons,CXCR4 Signaling,Endothelin-1 Signaling,Ephrin B Signaling,Ephrin Receptor Signaling,G Beta Gamma Signaling,G-Protein Coupled Receptor Signaling,IL-1 Signaling,Melatonin Signaling,Molecular Mechanisms of Cancer,Opioid Signaling Pathw…
mmu-let-7d-3p	let-7d-3p (miRNAs w/seed UAUACGA)	-1.436	<0.001	TargetScan	High (predicted)	ENSMUSG00000031642	Sh3rf1	-1.389	0.00439	other	Rac Signaling
mmu-let-7d-3p	let-7d-3p (miRNAs w/seed UAUACGA)	-1.436	<0.001	TargetScan	High (predicted)	ENSMUSG00000042271	Nxt2	-1.27	0.00848	transporter
mmu-let-7d-3p	let-7d-3p (miRNAs w/seed UAUACGA)	-1.436	<0.001	TargetScan	High (predicted)	ENSMUSG00000014504	Srp19	-1.241	0.0242	other
mmu-let-7d-3p	let-7d-3p (miRNAs w/seed UAUACGA)	-1.436	<0.001	TargetScan	High (predicted)	ENSMUSG00000026347	Tmem163	-1.375	0.0271	other
mmu-miR-574-5p	miR-574-5p (miRNAs w/seed GAGUGUG)	-1.406	0.0107	TargetScan	High (predicted)	ENSMUSG00000017466	Timp2	-1.318	0.00134	other	Glioma Invasiveness Signaling,Hepatic Fibrosis / Hepatic Stellate Cell Activation,Inhibition of Matrix Metalloproteases,Leukocyte Extravasation Signaling
mmu-miR-574-5p	miR-574-5p (miRNAs w/seed GAGUGUG)	-1.406	0.0107	TargetScan	High (predicted)	ENSMUSG00000031168	Ebp	-1.365	0.00706	enzyme	Androgen Biosynthesis,Cholesterol Biosynthesis I,Cholesterol Biosynthesis II (via 24,25-dihydrolanosterol),Cholesterol Biosynthesis III (via Desmosterol),Glucocorticoid Biosynthesis,Mineralocorticoid Biosynthesis,Superpathway of Cholesterol Biosynthesis
mmu-miR-574-5p	miR-574-5p (miRNAs w/seed GAGUGUG)	-1.406	0.0107	TargetScan	High (predicted)	ENSMUSG00000021112	Mpp5	-1.208	0.0194	kinase	Tight Junction Signaling
mmu-miR-574-5p	miR-574-5p (miRNAs w/seed GAGUGUG)	-1.406	0.0107	TargetScan	High (predicted)	ENSMUSG00000040213	Kyat3	-1.236	0.0433	enzyme
mmu-miR-574-5p	miR-574-5p (miRNAs w/seed GAGUGUG)	-1.406	0.0107	TargetScan	High (predicted)	ENSMUSG00000030042	Pole4	-1.274	0.0464	enzyme
mmu-miR-345-3p	miR-345-3p (and other miRNAs w/seed CUGAACU)	-1.401	<0.001	TargetScan	High (predicted)	ENSMUSG00000022526	Znf251	-1.255	0.00246	other
mmu-miR-345-3p	miR-345-3p (and other miRNAs w/seed CUGAACU)	-1.401	<0.001	TargetScan	High (predicted)	ENSMUSG00000026960	Arl6ip6	-1.369	0.00333	other
mmu-let-7i-3p	let-7i-3p (miRNAs w/seed UGCGCAA)	-1.396	0.0307	TargetScan	High (predicted)	ENSMUSG00000046447	Camk2n1	-1.669	<0.001	kinase
mmu-let-7i-3p	let-7i-3p (miRNAs w/seed UGCGCAA)	-1.396	0.0307	TargetScan	High (predicted)	ENSMUSG00000029580	Actb	-1.319	0.00285	other	Actin Cytoskeleton Signaling,Agranulocyte Adhesion and Diapedesis,Agrin Interactions at Neuromuscular Junction,AMPK Signaling,Caveolar-mediated Endocytosis Signaling,Cellular Effects of Sildenafil (Viagra),Clathrin-mediated Endocytosis Signaling,Crosstalk between Dendritic Cells and Natural Killer Cells,Death Receptor Signaling,EIF2 Signaling,Epithelial Adherens Junction Signaling,FAK Signaling,F…
mmu-let-7i-3p	let-7i-3p (miRNAs w/seed UGCGCAA)	-1.396	0.0307	TargetScan	High (predicted)	ENSMUSG00000025104	Hdgfl3	-1.208	0.0108	other
mmu-let-7i-3p	let-7i-3p (miRNAs w/seed UGCGCAA)	-1.396	0.0307	TargetScan	High (predicted)	ENSMUSG00000020950	Foxg1	-1.503	0.0186	transcription regulator	AMPK Signaling,Cancer Drug Resistance By Drug Efflux,IL-7 Signaling Pathway,PTEN Signaling
mmu-let-7i-3p	let-7i-3p (miRNAs w/seed UGCGCAA)	-1.396	0.0307	TargetScan	High (predicted)	ENSMUSG00000029755	Dlx5	-1.367	0.0193	transcription regulator	Osteoarthritis Pathway,Role of Osteoblasts, Osteoclasts and Chondrocytes in Rheumatoid Arthritis
mmu-let-7i-3p	let-7i-3p (miRNAs w/seed UGCGCAA)	-1.396	0.0307	TargetScan	High (predicted)	ENSMUSG00000026811	St6galnac6	-1.271	0.0229	enzyme
mmu-let-7i-3p	let-7i-3p (miRNAs w/seed UGCGCAA)	-1.396	0.0307	TargetScan	High (predicted)	ENSMUSG00000040640	Erc2	-1.206	0.0257	other
mmu-let-7i-3p	let-7i-3p (miRNAs w/seed UGCGCAA)	-1.396	0.0307	TargetScan	High (predicted)	ENSMUSG00000098557	Kctd12	-1.247	0.0261	ion channel
mmu-miR-501-3p	miR-501-3p (and other miRNAs w/seed AUGCACC)	-1.384	0.00235	TargetScan	High (predicted)	ENSMUSG00000026576	Atp1b1	-1.3	<0.001	transporter
mmu-miR-501-3p	miR-501-3p (and other miRNAs w/seed AUGCACC)	-1.384	0.00235	TargetScan	High (predicted)	ENSMUSG00000039159	Ube2h	-1.293	0.0071	enzyme	Hypoxia Signaling in the Cardiovascular System,Protein Ubiquitination Pathway
mmu-miR-501-3p	miR-501-3p (and other miRNAs w/seed AUGCACC)	-1.384	0.00235	TargetScan	High (predicted)	ENSMUSG00000046876	Atxn1	-1.211	0.0182	transcription regulator
mmu-miR-501-3p	miR-501-3p (and other miRNAs w/seed AUGCACC)	-1.384	0.00235	Ingenuity Expert Findings	Experimentally Observed	ENSMUSG00000046532	Ar	-1.251	0.0207	ligand-dependent nuclear receptor	Androgen Signaling,Glucocorticoid Receptor Signaling,Prostate Cancer Signaling,Sumoylation Pathway
mmu-miR-501-3p	miR-501-3p (and other miRNAs w/seed AUGCACC)	-1.384	0.00235	TargetScan	High (predicted)	ENSMUSG00000055430	Nap1l5	-1.226	0.0384	other
mmu-miR-501-3p	miR-501-3p (and other miRNAs w/seed AUGCACC)	-1.384	0.00235	TargetScan	High (predicted)	ENSMUSG00000026021	Sumo1	-1.242	0.0441	enzyme	Glucocorticoid Receptor Signaling,Hypoxia Signaling in the Cardiovascular System,Sumoylation Pathway,Xenobiotic Metabolism Signaling
mmu-miR-139-3p	miR-139-3p (miRNAs w/seed GGAGACG)	-1.383	0.0103	TargetScan	High (predicted)	ENSMUSG00000030350	Prmt8	-1.386	<0.001	enzyme	Cysteine Biosynthesis III (mammalia),Methionine Degradation I (to Homocysteine),Superpathway of Methionine Degradation
mmu-miR-139-3p	miR-139-3p (miRNAs w/seed GGAGACG)	-1.383	0.0103	TargetScan	High (predicted)	ENSMUSG00000005804	Bloc1s6	-1.287	<0.001	other
mmu-miR-139-3p	miR-139-3p (miRNAs w/seed GGAGACG)	-1.383	0.0103	TargetScan	High (predicted)	ENSMUSG00000022412	Mief1	-1.206	0.0134	other
mmu-miR-139-3p	miR-139-3p (miRNAs w/seed GGAGACG)	-1.383	0.0103	TargetScan	High (predicted)	ENSMUSG00000047797	Gjb1	-1.256	0.0183	transporter	Gap Junction Signaling,Neuroinflammation Signaling Pathway
mmu-miR-139-3p	miR-139-3p (miRNAs w/seed GGAGACG)	-1.383	0.0103	TargetScan	High (predicted)	ENSMUSG00000025475	Adgra1	-1.245	0.0321	G-protein coupled receptor
mmu-miR-328-3p	miR-328-3p (and other miRNAs w/seed UGGCCCU)	-1.361	<0.001	TargetScan	High (predicted)	ENSMUSG00000023011	Faim2	-1.301	<0.001	other
mmu-miR-328-3p	miR-328-3p (and other miRNAs w/seed UGGCCCU)	-1.361	<0.001	TargetScan	High (predicted)	ENSMUSG00000006782	Cnp	-1.22	0.00255	enzyme
mmu-miR-328-3p	miR-328-3p (and other miRNAs w/seed UGGCCCU)	-1.361	<0.001	TargetScan	High (predicted)	ENSMUSG00000056204	Pgpep1	-1.356	0.0055	peptidase
mmu-miR-328-3p	miR-328-3p (and other miRNAs w/seed UGGCCCU)	-1.361	<0.001	TargetScan	High (predicted)	ENSMUSG00000067199	Frat1	-1.6	0.00762	other	Wnt/β-catenin Signaling
mmu-miR-328-3p	miR-328-3p (and other miRNAs w/seed UGGCCCU)	-1.361	<0.001	TargetScan	High (predicted)	ENSMUSG00000024985	Tcf7l2	-1.693	0.0104	transcription regulator	Acute Myeloid Leukemia Signaling,Basal Cell Carcinoma Signaling,Colorectal Cancer Metastasis Signaling,Epithelial Adherens Junction Signaling,Factors Promoting Cardiogenesis in Vertebrates,Human Embryonic Stem Cell Pluripotency,Mouse Embryonic Stem Cell Pluripotency,Osteoarthritis Pathway,Ovarian Cancer Signaling,PEDF Signaling,Protein Kinase A Signaling,Regulation of the Epithelial-Mesenchymal T…
mmu-miR-328-3p	miR-328-3p (and other miRNAs w/seed UGGCCCU)	-1.361	<0.001	TargetScan	High (predicted)	ENSMUSG00000046691	Chtf8	-1.325	0.0122	other
mmu-miR-328-3p	miR-328-3p (and other miRNAs w/seed UGGCCCU)	-1.361	<0.001	TargetScan	High (predicted)	ENSMUSG00000028988	Ctnnbip1	-1.227	0.0135	other
mmu-miR-328-3p	miR-328-3p (and other miRNAs w/seed UGGCCCU)	-1.361	<0.001	TargetScan	High (predicted)	ENSMUSG00000035227	Spcs2	-1.313	0.014	other
mmu-miR-328-3p	miR-328-3p (and other miRNAs w/seed UGGCCCU)	-1.361	<0.001	TargetScan	High (predicted)	ENSMUSG00000021591	Glrx	-1.263	0.0224	enzyme	Antioxidant Action of Vitamin C,Ascorbate Recycling (Cytosolic),Glutathione Redox Reactions II,Vitamin-C Transport
mmu-miR-328-3p	miR-328-3p (and other miRNAs w/seed UGGCCCU)	-1.361	<0.001	TargetScan	High (predicted)	ENSMUSG00000003469	Phyhip	-1.466	0.0321	other
mmu-miR-7b-5p	miR-7a-5p (and other miRNAs w/seed GGAAGAC)	-1.36	0.0121	TargetScan	High (predicted)	ENSMUSG00000027805	Pfn2	-1.335	<0.001	enzyme	Actin Cytoskeleton Signaling,Axonal Guidance Signaling,Integrin Signaling,PCP pathway,Regulation of Actin-based Motility by Rho,RhoA Signaling
mmu-miR-7b-5p	miR-7a-5p (and other miRNAs w/seed GGAAGAC)	-1.36	0.0121	TargetScan	High (predicted)	ENSMUSG00000039347	Atp6v0e2	-1.27	<0.001	enzyme	Iron homeostasis signaling pathway,Phagosome Maturation
mmu-miR-7b-5p	miR-7a-5p (and other miRNAs w/seed GGAAGAC)	-1.36	0.0121	TargetScan	High (predicted)	ENSMUSG00000030019	Fbxl14	-1.354	<0.001	enzyme
mmu-miR-7b-5p	miR-7a-5p (and other miRNAs w/seed GGAAGAC)	-1.36	0.0121	TargetScan	High (predicted)	ENSMUSG00000020402	Vdac1	-1.32	0.00618	ion channel	Mitochondrial Dysfunction,Sirtuin Signaling Pathway
mmu-miR-7b-5p	miR-7a-5p (and other miRNAs w/seed GGAAGAC)	-1.36	0.0121	TargetScan	High (predicted)	ENSMUSG00000042271	Nxt2	-1.27	0.00848	transporter
mmu-miR-7b-5p	miR-7a-5p (and other miRNAs w/seed GGAAGAC)	-1.36	0.0121	TargetScan	High (predicted)	ENSMUSG00000060371	Caln1	-1.441	0.0101	other
mmu-miR-7b-5p	miR-7a-5p (and other miRNAs w/seed GGAAGAC)	-1.36	0.0121	TargetScan	High (predicted)	ENSMUSG00000026281	Dtymk	-1.354	0.0113	kinase	Pyrimidine Deoxyribonucleotides De Novo Biosynthesis I
mmu-miR-7b-5p	miR-7a-5p (and other miRNAs w/seed GGAAGAC)	-1.36	0.0121	TargetScan	High (predicted)	ENSMUSG00000069806	Cacng7	-1.299	0.0225	ion channel	Androgen Signaling,Calcium Signaling,CCR5 Signaling in Macrophages,Cellular Effects of Sildenafil (Viagra),Corticotropin Releasing Hormone Signaling,CREB Signaling in Neurons,FcγRIIB Signaling in B Lymphocytes,G Beta Gamma Signaling,GABA Receptor Signaling,GNRH Signaling,GPCR-Mediated Nutrient Sensing in Enteroendocrine Cells,Gustation Pathway,Netrin Signaling,nNOS Signaling in Skeletal Muscle Ce…
mmu-miR-7b-5p	miR-7a-5p (and other miRNAs w/seed GGAAGAC)	-1.36	0.0121	TargetScan	High (predicted)	ENSMUSG00000051113	Fam71e1	-1.433	0.0308	other
mmu-miR-7b-5p	miR-7a-5p (and other miRNAs w/seed GGAAGAC)	-1.36	0.0121	TargetScan	High (predicted)	ENSMUSG00000047658	Gal3st3	-1.277	0.0397	enzyme
mmu-miR-7b-5p	miR-7a-5p (and other miRNAs w/seed GGAAGAC)	-1.36	0.0121	TargetScan	High (predicted)	ENSMUSG00000036103	Colec12	-1.296	0.0444	transmembrane receptor
mmu-miR-7b-5p	miR-7a-5p (and other miRNAs w/seed GGAAGAC)	-1.36	0.0121	TargetScan	High (predicted)	ENSMUSG00000030042	Pole4	-1.274	0.0464	enzyme
mmu-miR-331-3p	miR-331-3p (miRNAs w/seed CCCCUGG)	-1.346	0.0281	TargetScan	High (predicted)	ENSMUSG00000030209	Grin2b	-1.316	<0.001	ion channel	Amyotrophic Lateral Sclerosis Signaling,Calcium Signaling,Circadian Rhythm Signaling,CREB Signaling in Neurons,Dopamine-DARPP32 Feedback in cAMP Signaling,Ephrin Receptor Signaling,Glutamate Receptor Signaling,Huntington's Disease Signaling,Neuroinflammation Signaling Pathway,Neuropathic Pain Signaling In Dorsal Horn Neurons,nNOS Signaling in Neurons,Opioid Signaling Pathway,Synaptic Long Term Po…
mmu-miR-331-3p	miR-331-3p (miRNAs w/seed CCCCUGG)	-1.346	0.0281	TargetScan	High (predicted)	ENSMUSG00000017009	Sdc4	-1.547	<0.001	other	Agranulocyte Adhesion and Diapedesis,Granulocyte Adhesion and Diapedesis,Osteoarthritis Pathway
mmu-miR-331-3p	miR-331-3p (miRNAs w/seed CCCCUGG)	-1.346	0.0281	TargetScan	High (predicted)	ENSMUSG00000026678	Rgs5	-1.358	<0.001	other	Opioid Signaling Pathway
mmu-miR-331-3p	miR-331-3p (miRNAs w/seed CCCCUGG)	-1.346	0.0281	TargetScan	High (predicted)	ENSMUSG00000039347	Atp6v0e2	-1.27	<0.001	enzyme	Iron homeostasis signaling pathway,Phagosome Maturation
mmu-miR-331-3p	miR-331-3p (miRNAs w/seed CCCCUGG)	-1.346	0.0281	TargetScan	High (predicted)	ENSMUSG00000038150	Ormdl3	-1.323	0.00359	other
mmu-miR-331-3p	miR-331-3p (miRNAs w/seed CCCCUGG)	-1.346	0.0281	TargetScan	High (predicted)	ENSMUSG00000025867	Cplx2	-1.453	0.00501	other	Huntington's Disease Signaling
mmu-miR-331-3p	miR-331-3p (miRNAs w/seed CCCCUGG)	-1.346	0.0281	TargetScan	High (predicted)	ENSMUSG00000049823	Zbtb12	-1.663	0.00522	other	Caveolar-mediated Endocytosis Signaling,CTLA4 Signaling in Cytotoxic T Lymphocytes,Cytotoxic T Lymphocyte-mediated Apoptosis of Target Cells,Dendritic Cell Maturation,Neuroinflammation Signaling Pathway,Phagosome Maturation,Protein Ubiquitination Pathway,Virus Entry via Endocytic Pathways
mmu-miR-331-3p	miR-331-3p (miRNAs w/seed CCCCUGG)	-1.346	0.0281	TargetScan	High (predicted)	ENSMUSG00000001687	Ubl3	-1.266	0.00616	other
mmu-miR-331-3p	miR-331-3p (miRNAs w/seed CCCCUGG)	-1.346	0.0281	TargetScan	High (predicted)	ENSMUSG00000061702	Tmem91	-1.236	0.0199	other
mmu-miR-331-3p	miR-331-3p (miRNAs w/seed CCCCUGG)	-1.346	0.0281	TargetScan	High (predicted)	ENSMUSG00000026239	Pde6d	-1.29	0.0231	enzyme	cAMP-mediated signaling,Cardiac β-adrenergic Signaling,G-Protein Coupled Receptor Signaling,Gustation Pathway,Phototransduction Pathway,Protein Kinase A Signaling,Relaxin Signaling,tRNA Splicing,Wnt/Ca+ pathway
mmu-miR-331-3p	miR-331-3p (miRNAs w/seed CCCCUGG)	-1.346	0.0281	TargetScan	High (predicted)	ENSMUSG00000068335	Dok1	-1.692	0.0279	kinase	Ephrin Receptor Signaling,FcγRIIB Signaling in B Lymphocytes,GDNF Family Ligand-Receptor Interactions
mmu-miR-331-3p	miR-331-3p (miRNAs w/seed CCCCUGG)	-1.346	0.0281	TargetScan	High (predicted)	ENSMUSG00000044788	Fads6	-1.283	0.0444	enzyme	Oleate Biosynthesis II (Animals)
mmu-miR-149-5p	miR-149-5p (miRNAs w/seed CUGGCUC)	-1.343	0.0139	TargetScan	High (predicted)	ENSMUSG00000002741	Ykt6	-1.303	<0.001	enzyme	Huntington's Disease Signaling,Phagosome Maturation,Tight Junction Signaling
mmu-miR-149-5p	miR-149-5p (miRNAs w/seed CUGGCUC)	-1.343	0.0139	TargetScan	High (predicted)	ENSMUSG00000045589	Frrs1l	-1.328	<0.001	transporter
mmu-miR-149-5p	miR-149-5p (miRNAs w/seed CUGGCUC)	-1.343	0.0139	TargetScan	High (predicted)	ENSMUSG00000047945	Marcksl1	-1.698	<0.001	other
mmu-miR-149-5p	miR-149-5p (miRNAs w/seed CUGGCUC)	-1.343	0.0139	TargetScan	High (predicted)	ENSMUSG00000043290	Znf784	-1.798	0.00175	other
mmu-miR-149-5p	miR-149-5p (miRNAs w/seed CUGGCUC)	-1.343	0.0139	TargetScan	High (predicted)	ENSMUSG00000079111	Kdelr2	-1.374	0.00178	other	Protein Kinase A Signaling
mmu-miR-149-5p	miR-149-5p (miRNAs w/seed CUGGCUC)	-1.343	0.0139	TargetScan	High (predicted)	ENSMUSG00000094483	Purb	-1.257	0.00211	transcription regulator
mmu-miR-149-5p	miR-149-5p (miRNAs w/seed CUGGCUC)	-1.343	0.0139	TargetScan	High (predicted)	ENSMUSG00000034891	Sncb	-1.302	0.00587	other
mmu-miR-149-5p	miR-149-5p (miRNAs w/seed CUGGCUC)	-1.343	0.0139	TargetScan	High (predicted)	ENSMUSG00000053141	Ptprt	-1.213	0.00861	phosphatase	Oleate Biosynthesis II (Animals),Protein Kinase A Signaling
mmu-miR-149-5p	miR-149-5p (miRNAs w/seed CUGGCUC)	-1.343	0.0139	TargetScan	High (predicted)	ENSMUSG00000007872	Id3	-1.52	0.0103	transcription regulator	Mouse Embryonic Stem Cell Pluripotency
mmu-miR-149-5p	miR-149-5p (miRNAs w/seed CUGGCUC)	-1.343	0.0139	TargetScan	High (predicted)	ENSMUSG00000063015	Ccni	-1.234	0.0108	other
mmu-miR-149-5p	miR-149-5p (miRNAs w/seed CUGGCUC)	-1.343	0.0139	TargetScan	High (predicted)	ENSMUSG00000002083	Bbc3	-1.308	0.0239	other	Induction of Apoptosis by HIV1,Molecular Mechanisms of Cancer,p53 Signaling
mmu-miR-149-5p	miR-149-5p (miRNAs w/seed CUGGCUC)	-1.343	0.0139	TargetScan	High (predicted)	ENSMUSG00000047361	Kiaa2012	-1.31	0.0268	other
mmu-miR-149-5p	miR-149-5p (miRNAs w/seed CUGGCUC)	-1.343	0.0139	TargetScan	High (predicted)	ENSMUSG00000031284	Pak3	-1.241	0.0384	kinase	Actin Cytoskeleton Signaling,Agrin Interactions at Neuromuscular Junction,Angiopoietin Signaling,Axonal Guidance Signaling,CCR3 Signaling in Eosinophils,Cdc42 Signaling,CXCR4 Signaling,Ephrin Receptor Signaling,ErbB Signaling,ERK/MAPK Signaling,FAK Signaling,Germ Cell-Sertoli Cell Junction Signaling,GNRH Signaling,Integrin Signaling,Molecular Mechanisms of Cancer,Natural Killer Cell Signaling,PAK…
mmu-miR-1934-5p	miR-1934-5p (and other miRNAs w/seed CUGGUCC)	-1.304	0.0181	TargetScan	High (predicted)	ENSMUSG00000046096	C16orf52	-1.374	<0.001	other
mmu-miR-1934-5p	miR-1934-5p (and other miRNAs w/seed CUGGUCC)	-1.304	0.0181	TargetScan	High (predicted)	ENSMUSG00000032011	Thy1	-1.283	0.00121	other	Granulocyte Adhesion and Diapedesis,Leukocyte Extravasation Signaling
mmu-miR-1934-5p	miR-1934-5p (and other miRNAs w/seed CUGGUCC)	-1.304	0.0181	TargetScan	High (predicted)	ENSMUSG00000040652	Oaz2	-1.309	0.00125	other	Polyamine Regulation in Colon Cancer
mmu-miR-1934-5p	miR-1934-5p (and other miRNAs w/seed CUGGUCC)	-1.304	0.0181	TargetScan	High (predicted)	ENSMUSG00000040722	Scamp5	-1.205	0.00143	other
mmu-miR-1934-5p	miR-1934-5p (and other miRNAs w/seed CUGGUCC)	-1.304	0.0181	TargetScan	High (predicted)	ENSMUSG00000021752	Kctd6	-1.29	0.00334	ion channel
mmu-miR-1934-5p	miR-1934-5p (and other miRNAs w/seed CUGGUCC)	-1.304	0.0181	TargetScan	High (predicted)	ENSMUSG00000026239	Pde6d	-1.29	0.0231	enzyme	cAMP-mediated signaling,Cardiac β-adrenergic Signaling,G-Protein Coupled Receptor Signaling,Gustation Pathway,Phototransduction Pathway,Protein Kinase A Signaling,Relaxin Signaling,tRNA Splicing,Wnt/Ca+ pathway
mmu-miR-1934-5p	miR-1934-5p (and other miRNAs w/seed CUGGUCC)	-1.304	0.0181	TargetScan	High (predicted)	ENSMUSG00000025647	Shisa5	-1.272	0.0261	other
mmu-miR-1934-5p	miR-1934-5p (and other miRNAs w/seed CUGGUCC)	-1.304	0.0181	TargetScan	High (predicted)	ENSMUSG00000068335	Dok1	-1.692	0.0279	kinase	Ephrin Receptor Signaling,FcγRIIB Signaling in B Lymphocytes,GDNF Family Ligand-Receptor Interactions
mmu-miR-1934-5p	miR-1934-5p (and other miRNAs w/seed CUGGUCC)	-1.304	0.0181	TargetScan	High (predicted)	ENSMUSG00000026514	Cnih3	-1.351	0.034	transporter
mmu-miR-1934-5p	miR-1934-5p (and other miRNAs w/seed CUGGUCC)	-1.304	0.0181	TargetScan	High (predicted)	ENSMUSG00000085793	Lin52	-1.336	0.0367	other
mmu-miR-1934-5p	miR-1934-5p (and other miRNAs w/seed CUGGUCC)	-1.304	0.0181	TargetScan	High (predicted)	ENSMUSG00000103897	Pcdhga8	-1.605	0.0443	other
mmu-miR-1934-5p	miR-1934-5p (and other miRNAs w/seed CUGGUCC)	-1.304	0.0181	TargetScan	High (predicted)	ENSMUSG00000030042	Pole4	-1.274	0.0464	enzyme
mmu-miR-3102-3p	miR-3102-3p (and other miRNAs w/seed AGCACCC)	-1.298	0.0244	TargetScan	High (predicted)	ENSMUSG00000027765	P2ry1	-1.318	0.0105	G-protein coupled receptor	Gustation Pathway,P2Y Purigenic Receptor Signaling Pathway
mmu-miR-3102-3p	miR-3102-3p (and other miRNAs w/seed AGCACCC)	-1.298	0.0244	TargetScan	High (predicted)	ENSMUSG00000046792	Znf787	-1.311	0.0185	other
mmu-miR-3102-3p	miR-3102-3p (and other miRNAs w/seed AGCACCC)	-1.298	0.0244	TargetScan	High (predicted)	ENSMUSG00000070436	Serpinh1	-1.307	0.0238	other
mmu-miR-3102-3p	miR-3102-3p (and other miRNAs w/seed AGCACCC)	-1.298	0.0244	TargetScan	High (predicted)	ENSMUSG00000085793	Lin52	-1.336	0.0367	other
mmu-miR-3102-3p	miR-3102-3p (and other miRNAs w/seed AGCACCC)	-1.298	0.0244	TargetScan	High (predicted)	ENSMUSG00000049922	Slc35c1	-1.232	0.0471	transporter
mmu-miR-3085-3p	miR-3064-5p (and other miRNAs w/seed CUGGCUG)	-1.293	0.0202	TargetScan	High (predicted)	ENSMUSG00000061578	Ksr2	-1.271	0.0014	kinase
mmu-miR-3085-3p	miR-3064-5p (and other miRNAs w/seed CUGGCUG)	-1.293	0.0202	TargetScan	High (predicted)	ENSMUSG00000024063	Lbh	-1.375	0.0034	transcription regulator
mmu-miR-3085-3p	miR-3064-5p (and other miRNAs w/seed CUGGCUG)	-1.293	0.0202	TargetScan	High (predicted)	ENSMUSG00000052981	Ube2ql1	-1.457	0.00358	enzyme
mmu-miR-3085-3p	miR-3064-5p (and other miRNAs w/seed CUGGCUG)	-1.293	0.0202	TargetScan	High (predicted)	ENSMUSG00000007653	Gabrb2	-1.216	0.00542	ion channel	GABA Receptor Signaling,Neuroinflammation Signaling Pathway
mmu-miR-3085-3p	miR-3064-5p (and other miRNAs w/seed CUGGCUG)	-1.293	0.0202	TargetScan	High (predicted)	ENSMUSG00000058446	Znrf2	-1.277	0.00588	enzyme
mmu-miR-3085-3p	miR-3064-5p (and other miRNAs w/seed CUGGCUG)	-1.293	0.0202	TargetScan	High (predicted)	ENSMUSG00000007216	Znf775	-1.719	0.00693	other
mmu-miR-3085-3p	miR-3064-5p (and other miRNAs w/seed CUGGCUG)	-1.293	0.0202	TargetScan	High (predicted)	ENSMUSG00000039533	Mmd2	-1.235	0.0104	kinase
mmu-miR-3085-3p	miR-3064-5p (and other miRNAs w/seed CUGGCUG)	-1.293	0.0202	TargetScan	High (predicted)	ENSMUSG00000066026	Dhrs3	-1.655	0.0108	enzyme	RAR Activation,Retinoate Biosynthesis I,Retinol Biosynthesis,The Visual Cycle
mmu-miR-3085-3p	miR-3064-5p (and other miRNAs w/seed CUGGCUG)	-1.293	0.0202	TargetScan	High (predicted)	ENSMUSG00000052273	Dnah3	-2.105	0.0148	enzyme
mmu-miR-3085-3p	miR-3064-5p (and other miRNAs w/seed CUGGCUG)	-1.293	0.0202	TargetScan	High (predicted)	ENSMUSG00000040125	Gpr26	-1.388	0.0154	G-protein coupled receptor
mmu-miR-3085-3p	miR-3064-5p (and other miRNAs w/seed CUGGCUG)	-1.293	0.0202	TargetScan	High (predicted)	ENSMUSG00000005054	Cstb	-1.431	0.0183	peptidase	IL-8 Signaling
mmu-miR-3085-3p	miR-3064-5p (and other miRNAs w/seed CUGGCUG)	-1.293	0.0202	TargetScan	High (predicted)	ENSMUSG00000052751	Repin1	-1.246	0.019	other
mmu-miR-3085-3p	miR-3064-5p (and other miRNAs w/seed CUGGCUG)	-1.293	0.0202	TargetScan	High (predicted)	ENSMUSG00000036854	Hspb6	-1.55	0.0248	other	Aldosterone Signaling in Epithelial Cells,Protein Ubiquitination Pathway
mmu-miR-3085-3p	miR-3064-5p (and other miRNAs w/seed CUGGCUG)	-1.293	0.0202	TargetScan	High (predicted)	ENSMUSG00000053094	Tmem248	-1.217	0.0251	other
mmu-miR-3085-3p	miR-3064-5p (and other miRNAs w/seed CUGGCUG)	-1.293	0.0202	TargetScan	High (predicted)	ENSMUSG00000018819	Lsp1	-1.685	0.0316	other
mmu-miR-3085-3p	miR-3064-5p (and other miRNAs w/seed CUGGCUG)	-1.293	0.0202	TargetScan	High (predicted)	ENSMUSG00000038055	Dexi	-1.218	0.0386	other
mmu-miR-3085-3p	miR-3064-5p (and other miRNAs w/seed CUGGCUG)	-1.293	0.0202	TargetScan	High (predicted)	ENSMUSG00000035342	Lzts2	-1.231	0.0395	other
mmu-let-7e-5p	let-7a-5p (and other miRNAs w/seed GAGGUAG)	-1.292	0.00171	TargetScan	High (predicted)	ENSMUSG00000052534	Pbx1	-1.513	<0.001	transcription regulator	Glucocorticoid Receptor Signaling
mmu-let-7e-5p	let-7a-5p (and other miRNAs w/seed GAGGUAG)	-1.292	0.00171	TargetScan	High (predicted)	ENSMUSG00000030209	Grin2b	-1.316	<0.001	ion channel	Amyotrophic Lateral Sclerosis Signaling,Calcium Signaling,Circadian Rhythm Signaling,CREB Signaling in Neurons,Dopamine-DARPP32 Feedback in cAMP Signaling,Ephrin Receptor Signaling,Glutamate Receptor Signaling,Huntington's Disease Signaling,Neuroinflammation Signaling Pathway,Neuropathic Pain Signaling In Dorsal Horn Neurons,nNOS Signaling in Neurons,Opioid Signaling Pathway,Synaptic Long Term Po…
mmu-let-7e-5p	let-7a-5p (and other miRNAs w/seed GAGGUAG)	-1.292	0.00171	TargetScan	High (predicted)	ENSMUSG00000035285	Nat14	-1.776	<0.001	other
mmu-let-7e-5p	let-7a-5p (and other miRNAs w/seed GAGGUAG)	-1.292	0.00171	TarBase	Experimentally Observed	ENSMUSG00000054364	Rhob	-1.318	<0.001	enzyme	Actin Nucleation by ARP-WASP Complex,Cardiac Hypertrophy Signaling,Cholecystokinin/Gastrin-mediated Signaling,Colorectal Cancer Metastasis Signaling,CXCR4 Signaling,Germ Cell-Sertoli Cell Junction Signaling,Glioblastoma Multiforme Signaling,Glioma Invasiveness Signaling,Gαq Signaling,HMGB1 Signaling,IL-8 Signaling,ILK Signaling,Integrin Signaling,Molecular Mechanisms of Cancer,mTOR Signaling,Phag…
mmu-let-7e-5p	let-7a-5p (and other miRNAs w/seed GAGGUAG)	-1.292	0.00171	TargetScan	High (predicted)	ENSMUSG00000043290	Znf784	-1.798	0.00175	other
mmu-let-7e-5p	let-7a-5p (and other miRNAs w/seed GAGGUAG)	-1.292	0.00171	TarBase,TargetScan	Experimentally Observed,High (predicted)	ENSMUSG00000006373	Pgrmc1	-1.408	0.00287	transmembrane receptor
mmu-let-7e-5p	let-7a-5p (and other miRNAs w/seed GAGGUAG)	-1.292	0.00171	TargetScan,miRecords	Experimentally Observed,High (predicted)	ENSMUSG00000007613	Tgfbr1	-1.259	0.00356	kinase	Antiproliferative Role of TOB in T Cell Signaling,Cardiac Hypertrophy Signaling,Chronic Myeloid Leukemia Signaling,Colorectal Cancer Metastasis Signaling,Epithelial Adherens Junction Signaling,Factors Promoting Cardiogenesis in Vertebrates,Germ Cell-Sertoli Cell Junction Signaling,Glucocorticoid Receptor Signaling,Hepatic Fibrosis / Hepatic Stellate Cell Activation,Human Embryonic Stem Cell Pluri…
mmu-let-7e-5p	let-7a-5p (and other miRNAs w/seed GAGGUAG)	-1.292	0.00171	TarBase,TargetScan	Experimentally Observed,High (predicted)	ENSMUSG00000044709	Gemin7	-1.671	0.00424	other
mmu-let-7e-5p	let-7a-5p (and other miRNAs w/seed GAGGUAG)	-1.292	0.00171	TarBase	Experimentally Observed	ENSMUSG00000073982	Rhog	-1.296	0.00525	enzyme	Actin Nucleation by ARP-WASP Complex,Cardiac Hypertrophy Signaling,Cholecystokinin/Gastrin-mediated Signaling,Colorectal Cancer Metastasis Signaling,CXCR4 Signaling,Germ Cell-Sertoli Cell Junction Signaling,Glioblastoma Multiforme Signaling,Glioma Invasiveness Signaling,GP6 Signaling Pathway,Gαq Signaling,HMGB1 Signaling,IL-8 Signaling,ILK Signaling,Integrin Signaling,Molecular Mechanisms of Canc…
mmu-let-7e-5p	let-7a-5p (and other miRNAs w/seed GAGGUAG)	-1.292	0.00171	Ingenuity Expert Findings,TargetScan	Experimentally Observed,Moderate (predicted)	ENSMUSG00000007659	Bcl2l1	-1.286	0.00643	other	Amyotrophic Lateral Sclerosis Signaling,Apoptosis Signaling,B Cell Receptor Signaling,CD27 Signaling in Lymphocytes,Chronic Myeloid Leukemia Signaling,Colorectal Cancer Metastasis Signaling,Docosahexaenoic Acid (DHA) Signaling,Glucocorticoid Receptor Signaling,GM-CSF Signaling,Huntington's Disease Signaling,IL-15 Signaling,IL-8 Signaling,Induction of Apoptosis by HIV1,JAK/Stat Signaling,Lymphotox…
mmu-let-7e-5p	let-7a-5p (and other miRNAs w/seed GAGGUAG)	-1.292	0.00171	TargetScan	High (predicted)	ENSMUSG00000031487	Brf2	-1.443	0.00757	transcription regulator	Assembly of RNA Polymerase III Complex
mmu-let-7e-5p	let-7a-5p (and other miRNAs w/seed GAGGUAG)	-1.292	0.00171	TargetScan	High (predicted)	ENSMUSG00000043572	Pars2	-1.512	0.00842	enzyme	tRNA Charging
mmu-let-7e-5p	let-7a-5p (and other miRNAs w/seed GAGGUAG)	-1.292	0.00171	TargetScan	High (predicted)	ENSMUSG00000051238	Swsap1	-1.573	0.00859	enzyme
mmu-let-7e-5p	let-7a-5p (and other miRNAs w/seed GAGGUAG)	-1.292	0.00171	TargetScan	High (predicted)	ENSMUSG00000046062	Ppp1r15b	-1.232	0.00873	phosphatase
mmu-let-7e-5p	let-7a-5p (and other miRNAs w/seed GAGGUAG)	-1.292	0.00171	TargetScan	High (predicted)	ENSMUSG00000031931	Ankrd49	-1.417	0.0105	transcription regulator
mmu-let-7e-5p	let-7a-5p (and other miRNAs w/seed GAGGUAG)	-1.292	0.00171	TargetScan	High (predicted)	ENSMUSG00000027347	Rasgrp1	-1.214	0.0114	other	G-Protein Coupled Receptor Signaling,Leukocyte Extravasation Signaling,Molecular Mechanisms of Cancer,T Cell Receptor Signaling
mmu-let-7e-5p	let-7a-5p (and other miRNAs w/seed GAGGUAG)	-1.292	0.00171	TargetScan	High (predicted)	ENSMUSG00000007989	Fzd3	-1.278	0.0128	G-protein coupled receptor	Adipogenesis pathway,Axonal Guidance Signaling,Basal Cell Carcinoma Signaling,Colorectal Cancer Metastasis Signaling,Factors Promoting Cardiogenesis in Vertebrates,Glioblastoma Multiforme Signaling,Human Embryonic Stem Cell Pluripotency,Molecular Mechanisms of Cancer,Mouse Embryonic Stem Cell Pluripotency,Osteoarthritis Pathway,Ovarian Cancer Signaling,PCP pathway,Regulation of the Epithelial-Mes…
mmu-let-7e-5p	let-7a-5p (and other miRNAs w/seed GAGGUAG)	-1.292	0.00171	TargetScan	High (predicted)	ENSMUSG00000038646	Fam103a1	-1.317	0.0137	other
mmu-let-7e-5p	let-7a-5p (and other miRNAs w/seed GAGGUAG)	-1.292	0.00171	TargetScan	High (predicted)	ENSMUSG00000021905	Dph3	-1.321	0.0139	other
mmu-let-7e-5p	let-7a-5p (and other miRNAs w/seed GAGGUAG)	-1.292	0.00171	TargetScan	High (predicted)	ENSMUSG00000040125	Gpr26	-1.388	0.0154	G-protein coupled receptor
mmu-let-7e-5p	let-7a-5p (and other miRNAs w/seed GAGGUAG)	-1.292	0.00171	TargetScan	High (predicted)	ENSMUSG00000047379	B4gat1	-1.248	0.0177	enzyme	Melatonin Degradation I,Nicotine Degradation II,Nicotine Degradation III,Serotonin Degradation,Superpathway of Melatonin Degradation,Thyroid Hormone Metabolism II (via Conjugation and/or Degradation)
mmu-let-7e-5p	let-7a-5p (and other miRNAs w/seed GAGGUAG)	-1.292	0.00171	TarBase,TargetScan	Experimentally Observed,High (predicted)	ENSMUSG00000004285	Atp6v1f	-1.205	0.0197	enzyme	Iron homeostasis signaling pathway,Phagosome Maturation
mmu-let-7e-5p	let-7a-5p (and other miRNAs w/seed GAGGUAG)	-1.292	0.00171	TargetScan	High (predicted)	ENSMUSG00000021591	Glrx	-1.263	0.0224	enzyme	Antioxidant Action of Vitamin C,Ascorbate Recycling (Cytosolic),Glutathione Redox Reactions II,Vitamin-C Transport
mmu-let-7e-5p	let-7a-5p (and other miRNAs w/seed GAGGUAG)	-1.292	0.00171	TargetScan	High (predicted)	ENSMUSG00000023067	Cdkn1a	-1.445	0.0258	kinase	AMPK Signaling,Antiproliferative Role of Somatostatin Receptor 2,Aryl Hydrocarbon Receptor Signaling,ATM Signaling,Bladder Cancer Signaling,Breast Cancer Regulation by Stathmin1,Cell Cycle: G1/S Checkpoint Regulation,Cell Cycle: G2/M DNA Damage Checkpoint Regulation,Chronic Myeloid Leukemia Signaling,Cyclins and Cell Cycle Regulation,Estrogen-mediated S-phase Entry,GADD45 Signaling,Glioblastoma M…
mmu-let-7e-5p	let-7a-5p (and other miRNAs w/seed GAGGUAG)	-1.292	0.00171	TargetScan	High (predicted)	ENSMUSG00000096146	Kcnj11	-1.279	0.0268	ion channel	Dopamine-DARPP32 Feedback in cAMP Signaling,Type II Diabetes Mellitus Signaling
mmu-let-7e-5p	let-7a-5p (and other miRNAs w/seed GAGGUAG)	-1.292	0.00171	TargetScan	High (predicted)	ENSMUSG00000068523	Gng5	-1.734	0.0279	other	Androgen Signaling,Antiproliferative Role of Somatostatin Receptor 2,Axonal Guidance Signaling,Breast Cancer Regulation by Stathmin1,Cardiac Hypertrophy Signaling,Cardiac β-adrenergic Signaling,CCR3 Signaling in Eosinophils,CCR5 Signaling in Macrophages,Colorectal Cancer Metastasis Signaling,CREB Signaling in Neurons,CXCR4 Signaling,Ephrin B Signaling,Ephrin Receptor Signaling,fMLP Signaling in N…
mmu-let-7e-5p	let-7a-5p (and other miRNAs w/seed GAGGUAG)	-1.292	0.00171	TarBase,TargetScan	Experimentally Observed,Moderate (predicted)	ENSMUSG00000006191	Cdkal1	-1.279	0.0354	enzyme
mmu-let-7e-5p	let-7a-5p (and other miRNAs w/seed GAGGUAG)	-1.292	0.00171	TargetScan	High (predicted)	ENSMUSG00000027660	Skil	-1.206	0.0356	transcription regulator	Transcriptional Regulatory Network in Embryonic Stem Cells
mmu-let-7e-5p	let-7a-5p (and other miRNAs w/seed GAGGUAG)	-1.292	0.00171	TarBase,TargetScan	Experimentally Observed,High (predicted)	ENSMUSG00000025921	Rdh10	-1.281	0.0415	enzyme	RAR Activation,Retinoate Biosynthesis I,Retinol Biosynthesis,The Visual Cycle
mmu-let-7e-5p	let-7a-5p (and other miRNAs w/seed GAGGUAG)	-1.292	0.00171	TarBase	Experimentally Observed	ENSMUSG00000026544	Dusp23	-1.422	0.0485	phosphatase	3-phosphoinositide Biosynthesis,3-phosphoinositide Degradation,D-myo-inositol (1,4,5,6)-Tetrakisphosphate Biosynthesis,D-myo-inositol (3,4,5,6)-tetrakisphosphate Biosynthesis,D-myo-inositol-5-phosphate Metabolism,Superpathway of Inositol Phosphate Compounds
mmu-miR-346-5p	miR-346 (and other miRNAs w/seed GUCUGCC)	-1.287	0.00335	TargetScan	High (predicted)	ENSMUSG00000046178	Nxph1	-1.432	<0.001	other
mmu-miR-346-5p	miR-346 (and other miRNAs w/seed GUCUGCC)	-1.287	0.00335	TargetScan	High (predicted)	ENSMUSG00000061578	Ksr2	-1.271	0.0014	kinase
mmu-miR-346-5p	miR-346 (and other miRNAs w/seed GUCUGCC)	-1.287	0.00335	TargetScan	High (predicted)	ENSMUSG00000004451	Ralb	-1.286	0.00357	enzyme	14-3-3-mediated Signaling,Actin Cytoskeleton Signaling,Actin Nucleation by ARP-WASP Complex,Acute Myeloid Leukemia Signaling,Acute Phase Response Signaling,Adrenomedullin signaling pathway,Agrin Interactions at Neuromuscular Junction,Angiopoietin Signaling,Antiproliferative Role of Somatostatin Receptor 2,Apoptosis Signaling,Axonal Guidance Signaling,B Cell Receptor Signaling,Bladder Cancer Signa…
mmu-miR-346-5p	miR-346 (and other miRNAs w/seed GUCUGCC)	-1.287	0.00335	TargetScan	High (predicted)	ENSMUSG00000050875	Kiaa1024l	-1.386	0.00491	other
mmu-miR-346-5p	miR-346 (and other miRNAs w/seed GUCUGCC)	-1.287	0.00335	TargetScan	High (predicted)	ENSMUSG00000027208	Fgf7	-2.082	0.0102	growth factor	Actin Cytoskeleton Signaling,Bladder Cancer Signaling,Clathrin-mediated Endocytosis Signaling,FGF Signaling,Regulation of the Epithelial-Mesenchymal Transition Pathway
mmu-miR-346-5p	miR-346 (and other miRNAs w/seed GUCUGCC)	-1.287	0.00335	TargetScan	High (predicted)	ENSMUSG00000039533	Mmd2	-1.235	0.0104	kinase
mmu-miR-346-5p	miR-346 (and other miRNAs w/seed GUCUGCC)	-1.287	0.00335	TargetScan	High (predicted)	ENSMUSG00000020846	Rflnb	-1.482	0.0117	other
mmu-miR-346-5p	miR-346 (and other miRNAs w/seed GUCUGCC)	-1.287	0.00335	TargetScan	High (predicted)	ENSMUSG00000028480	Glipr2	-1.477	0.046	other
mmu-miR-346-5p	miR-346 (and other miRNAs w/seed GUCUGCC)	-1.287	0.00335	TargetScan	High (predicted)	ENSMUSG00000022421	Nptxr	-1.224	0.0482	transmembrane receptor
mmu-miR-92b-3p	miR-92a-3p (and other miRNAs w/seed AUUGCAC)	-1.278	0.0107	TargetScan	High (predicted)	ENSMUSG00000070866	Znf804a	-1.401	<0.001	other
mmu-miR-92b-3p	miR-92a-3p (and other miRNAs w/seed AUUGCAC)	-1.278	0.0107	TargetScan	High (predicted)	ENSMUSG00000030327	Necap1	-1.24	<0.001	other
mmu-miR-92b-3p	miR-92a-3p (and other miRNAs w/seed AUUGCAC)	-1.278	0.0107	TargetScan	High (predicted)	ENSMUSG00000014905	Dnajb9	-1.39	0.0013	other	Aldosterone Signaling in Epithelial Cells,NRF2-mediated Oxidative Stress Response,Protein Ubiquitination Pathway,Unfolded protein response
mmu-miR-92b-3p	miR-92a-3p (and other miRNAs w/seed AUUGCAC)	-1.278	0.0107	TargetScan	High (predicted)	ENSMUSG00000061118	Dnajc30	-1.534	0.0018	other	Aldosterone Signaling in Epithelial Cells,Protein Ubiquitination Pathway
mmu-miR-92b-3p	miR-92a-3p (and other miRNAs w/seed AUUGCAC)	-1.278	0.0107	TargetScan	High (predicted)	ENSMUSG00000037625	Cldn11	-1.297	0.00225	other	Agranulocyte Adhesion and Diapedesis,Granulocyte Adhesion and Diapedesis,Leukocyte Extravasation Signaling,Sertoli Cell-Sertoli Cell Junction Signaling,Tight Junction Signaling
mmu-miR-92b-3p	miR-92a-3p (and other miRNAs w/seed AUUGCAC)	-1.278	0.0107	TargetScan	High (predicted)	ENSMUSG00000027221	Chst1	-1.348	0.00304	enzyme	Chondroitin Sulfate Biosynthesis,Chondroitin Sulfate Biosynthesis (Late Stages),Dermatan Sulfate Biosynthesis,Dermatan Sulfate Biosynthesis (Late Stages),Heparan Sulfate Biosynthesis,Heparan Sulfate Biosynthesis (Late Stages),LPS/IL-1 Mediated Inhibition of RXR Function,Xenobiotic Metabolism Signaling
mmu-miR-92b-3p	miR-92a-3p (and other miRNAs w/seed AUUGCAC)	-1.278	0.0107	TargetScan	High (predicted)	ENSMUSG00000003948	Mmd	-1.338	0.00669	kinase
mmu-miR-92b-3p	miR-92a-3p (and other miRNAs w/seed AUUGCAC)	-1.278	0.0107	TargetScan	High (predicted)	ENSMUSG00000024247	Pkdcc	-1.39	0.00716	kinase
mmu-miR-92b-3p	miR-92a-3p (and other miRNAs w/seed AUUGCAC)	-1.278	0.0107	TargetScan	High (predicted)	ENSMUSG00000020396	Nefh	-1.275	0.00926	other	Amyotrophic Lateral Sclerosis Signaling
mmu-miR-92b-3p	miR-92a-3p (and other miRNAs w/seed AUUGCAC)	-1.278	0.0107	TargetScan	High (predicted)	ENSMUSG00000060371	Caln1	-1.441	0.0101	other
mmu-miR-92b-3p	miR-92a-3p (and other miRNAs w/seed AUUGCAC)	-1.278	0.0107	TargetScan	High (predicted)	ENSMUSG00000039942	Ptger4	-1.751	0.0133	G-protein coupled receptor	cAMP-mediated signaling,Colorectal Cancer Metastasis Signaling,Eicosanoid Signaling,G-Protein Coupled Receptor Signaling,Gαs Signaling
mmu-miR-92b-3p	miR-92a-3p (and other miRNAs w/seed AUUGCAC)	-1.278	0.0107	TargetScan	High (predicted)	ENSMUSG00000022864	C21orf91	-1.385	0.0143	other
mmu-miR-92b-3p	miR-92a-3p (and other miRNAs w/seed AUUGCAC)	-1.278	0.0107	TargetScan	High (predicted)	ENSMUSG00000024067	Dpy30	-1.484	0.016	enzyme
mmu-miR-92b-3p	miR-92a-3p (and other miRNAs w/seed AUUGCAC)	-1.278	0.0107	TargetScan	High (predicted)	ENSMUSG00000024617	Camk2a	-1.204	0.0212	kinase	B Cell Receptor Signaling,Breast Cancer Regulation by Stathmin1,Calcium Signaling,cAMP-mediated signaling,Chemokine Signaling,CREB Signaling in Neurons,Crosstalk between Dendritic Cells and Natural Killer Cells,G-Protein Coupled Receptor Signaling,Glioma Signaling,GM-CSF Signaling,GNRH Signaling,iCOS-iCOSL Signaling in T Helper Cells,Melatonin Signaling,Molecular Mechanisms of Cancer,Neuropathic …
mmu-miR-92b-3p	miR-92a-3p (and other miRNAs w/seed AUUGCAC)	-1.278	0.0107	Ingenuity Expert Findings	Experimentally Observed	ENSMUSG00000023067	Cdkn1a	-1.445	0.0258	kinase	AMPK Signaling,Antiproliferative Role of Somatostatin Receptor 2,Aryl Hydrocarbon Receptor Signaling,ATM Signaling,Bladder Cancer Signaling,Breast Cancer Regulation by Stathmin1,Cell Cycle: G1/S Checkpoint Regulation,Cell Cycle: G2/M DNA Damage Checkpoint Regulation,Chronic Myeloid Leukemia Signaling,Cyclins and Cell Cycle Regulation,Estrogen-mediated S-phase Entry,GADD45 Signaling,Glioblastoma M…
mmu-miR-92b-3p	miR-92a-3p (and other miRNAs w/seed AUUGCAC)	-1.278	0.0107	TargetScan	High (predicted)	ENSMUSG00000036955	Kif1bp	-1.214	0.028	enzyme
mmu-miR-92b-3p	miR-92a-3p (and other miRNAs w/seed AUUGCAC)	-1.278	0.0107	TargetScan	High (predicted)	ENSMUSG00000043929	Klhl15	-1.251	0.0283	other
mmu-miR-92b-3p	miR-92a-3p (and other miRNAs w/seed AUUGCAC)	-1.278	0.0107	Ingenuity Expert Findings	Experimentally Observed	ENSMUSG00000027479	Mapre1	-1.22	0.0306	other	Remodeling of Epithelial Adherens Junctions
mmu-miR-92b-3p	miR-92a-3p (and other miRNAs w/seed AUUGCAC)	-1.278	0.0107	TargetScan	High (predicted)	ENSMUSG00000081683	Fzd10	-1.553	0.0463	G-protein coupled receptor	Adipogenesis pathway,Axonal Guidance Signaling,Basal Cell Carcinoma Signaling,Colorectal Cancer Metastasis Signaling,Factors Promoting Cardiogenesis in Vertebrates,Glioblastoma Multiforme Signaling,Human Embryonic Stem Cell Pluripotency,Molecular Mechanisms of Cancer,Mouse Embryonic Stem Cell Pluripotency,Osteoarthritis Pathway,Ovarian Cancer Signaling,PCP pathway,Regulation of the Epithelial-Mes…
mmu-miR-362-3p	miR-329-3p (and other miRNAs w/seed ACACACC)	-1.268	0.00731	TargetScan	High (predicted)	ENSMUSG00000051185	Fam174a	-1.576	<0.001	other
mmu-miR-362-3p	miR-329-3p (and other miRNAs w/seed ACACACC)	-1.268	0.00731	TargetScan	High (predicted)	ENSMUSG00000036894	Rap2b	-1.501	<0.001	enzyme	14-3-3-mediated Signaling,Actin Cytoskeleton Signaling,Actin Nucleation by ARP-WASP Complex,Acute Myeloid Leukemia Signaling,Acute Phase Response Signaling,Adrenomedullin signaling pathway,Agrin Interactions at Neuromuscular Junction,Angiopoietin Signaling,Antiproliferative Role of Somatostatin Receptor 2,Apoptosis Signaling,Axonal Guidance Signaling,B Cell Receptor Signaling,Bladder Cancer Signa…
mmu-miR-362-3p	miR-329-3p (and other miRNAs w/seed ACACACC)	-1.268	0.00731	TargetScan	High (predicted)	ENSMUSG00000073755	C1orf216	-1.409	<0.001	other
mmu-miR-362-3p	miR-329-3p (and other miRNAs w/seed ACACACC)	-1.268	0.00731	TargetScan	High (predicted)	ENSMUSG00000039546	Ajap1	-1.497	0.00123	other
mmu-miR-362-3p	miR-329-3p (and other miRNAs w/seed ACACACC)	-1.268	0.00731	TargetScan	High (predicted)	ENSMUSG00000031557	Plekha2	-1.525	0.00435	other	iCOS-iCOSL Signaling in T Helper Cells,PI3K Signaling in B Lymphocytes
mmu-miR-362-3p	miR-329-3p (and other miRNAs w/seed ACACACC)	-1.268	0.00731	TargetScan	High (predicted)	ENSMUSG00000023915	Tnfrsf21	-1.297	0.00503	transmembrane receptor	Death Receptor Signaling,Tec Kinase Signaling
mmu-miR-362-3p	miR-329-3p (and other miRNAs w/seed ACACACC)	-1.268	0.00731	TargetScan	High (predicted)	ENSMUSG00000020402	Vdac1	-1.32	0.00618	ion channel	Mitochondrial Dysfunction,Sirtuin Signaling Pathway
mmu-miR-362-3p	miR-329-3p (and other miRNAs w/seed ACACACC)	-1.268	0.00731	TargetScan	High (predicted)	ENSMUSG00000040164	Kcns1	-1.599	0.00666	ion channel
mmu-miR-362-3p	miR-329-3p (and other miRNAs w/seed ACACACC)	-1.268	0.00731	TargetScan	High (predicted)	ENSMUSG00000039159	Ube2h	-1.293	0.0071	enzyme	Hypoxia Signaling in the Cardiovascular System,Protein Ubiquitination Pathway
mmu-miR-362-3p	miR-329-3p (and other miRNAs w/seed ACACACC)	-1.268	0.00731	TargetScan	High (predicted)	ENSMUSG00000028439	Fam219a	-1.224	0.0113	other
mmu-miR-362-3p	miR-329-3p (and other miRNAs w/seed ACACACC)	-1.268	0.00731	TargetScan	High (predicted)	ENSMUSG00000047996	Prrg1	-1.477	0.0115	other
mmu-miR-877-3p	miR-3909 (and other miRNAs w/seed GUCCUCU)	-1.245	0.00902	TargetScan	High (predicted)	ENSMUSG00000030209	Grin2b	-1.316	<0.001	ion channel	Amyotrophic Lateral Sclerosis Signaling,Calcium Signaling,Circadian Rhythm Signaling,CREB Signaling in Neurons,Dopamine-DARPP32 Feedback in cAMP Signaling,Ephrin Receptor Signaling,Glutamate Receptor Signaling,Huntington's Disease Signaling,Neuroinflammation Signaling Pathway,Neuropathic Pain Signaling In Dorsal Horn Neurons,nNOS Signaling in Neurons,Opioid Signaling Pathway,Synaptic Long Term Po…
mmu-miR-877-3p	miR-3909 (and other miRNAs w/seed GUCCUCU)	-1.245	0.00902	TargetScan	High (predicted)	ENSMUSG00000043290	Znf784	-1.798	0.00175	other
mmu-miR-877-3p	miR-3909 (and other miRNAs w/seed GUCCUCU)	-1.245	0.00902	TargetScan	High (predicted)	ENSMUSG00000023904	Hcfc1r1	-1.281	0.0052	other
mmu-miR-877-3p	miR-3909 (and other miRNAs w/seed GUCCUCU)	-1.245	0.00902	TargetScan	High (predicted)	ENSMUSG00000058446	Znrf2	-1.277	0.00588	enzyme
mmu-miR-877-3p	miR-3909 (and other miRNAs w/seed GUCCUCU)	-1.245	0.00902	TargetScan	High (predicted)	ENSMUSG00000045655	Fam216b	-2.854	0.00737	other
mmu-miR-877-3p	miR-3909 (and other miRNAs w/seed GUCCUCU)	-1.245	0.00902	TargetScan	High (predicted)	ENSMUSG00000081683	Fzd10	-1.553	0.0463	G-protein coupled receptor	Adipogenesis pathway,Axonal Guidance Signaling,Basal Cell Carcinoma Signaling,Colorectal Cancer Metastasis Signaling,Factors Promoting Cardiogenesis in Vertebrates,Glioblastoma Multiforme Signaling,Human Embryonic Stem Cell Pluripotency,Molecular Mechanisms of Cancer,Mouse Embryonic Stem Cell Pluripotency,Osteoarthritis Pathway,Ovarian Cancer Signaling,PCP pathway,Regulation of the Epithelial-Mes…
mmu-miR-125a-5p	miR-125b-5p (and other miRNAs w/seed CCCUGAG)	-1.225	<0.001	TargetScan	High (predicted)	ENSMUSG00000070304	Scn2b	-1.302	<0.001	ion channel
mmu-miR-125a-5p	miR-125b-5p (and other miRNAs w/seed CCCUGAG)	-1.225	<0.001	miRecords	Experimentally Observed	ENSMUSG00000042745	Id1	-1.636	<0.001	transcription regulator	Mouse Embryonic Stem Cell Pluripotency
mmu-miR-125a-5p	miR-125b-5p (and other miRNAs w/seed CCCUGAG)	-1.225	<0.001	TargetScan	High (predicted)	ENSMUSG00000029570	Lfng	-1.281	0.00116	enzyme	Notch Signaling
mmu-miR-125a-5p	miR-125b-5p (and other miRNAs w/seed CCCUGAG)	-1.225	<0.001	TargetScan	High (predicted)	ENSMUSG00000024063	Lbh	-1.375	0.0034	transcription regulator
mmu-miR-125a-5p	miR-125b-5p (and other miRNAs w/seed CCCUGAG)	-1.225	<0.001	miRecords	Experimentally Observed	ENSMUSG00000061482	Hist1h4a	-1.857	0.00855	other	DNA Methylation and Transcriptional Repression Signaling,Transcriptional Regulatory Network in Embryonic Stem Cells
mmu-miR-125a-5p	miR-125b-5p (and other miRNAs w/seed CCCUGAG)	-1.225	<0.001	TargetScan	High (predicted)	ENSMUSG00000051238	Swsap1	-1.573	0.00859	enzyme
mmu-miR-125a-5p	miR-125b-5p (and other miRNAs w/seed CCCUGAG)	-1.225	<0.001	miRecords	Experimentally Observed	ENSMUSG00000007872	Id3	-1.52	0.0103	transcription regulator	Mouse Embryonic Stem Cell Pluripotency
mmu-miR-125a-5p	miR-125b-5p (and other miRNAs w/seed CCCUGAG)	-1.225	<0.001	TargetScan	High (predicted)	ENSMUSG00000021792	Fam213a	-1.355	0.0111	other
mmu-miR-125a-5p	miR-125b-5p (and other miRNAs w/seed CCCUGAG)	-1.225	<0.001	TarBase	Experimentally Observed	ENSMUSG00000037010	Apln	-1.228	0.0159	other
mmu-miR-125a-5p	miR-125b-5p (and other miRNAs w/seed CCCUGAG)	-1.225	<0.001	miRecords	Experimentally Observed	ENSMUSG00000003746	Man1a1	-1.345	0.0379	enzyme
mmu-miR-125a-5p	miR-125b-5p (and other miRNAs w/seed CCCUGAG)	-1.225	<0.001	miRecords	Experimentally Observed	ENSMUSG00000001761	Smo	-1.269	0.0389	G-protein coupled receptor	Adipogenesis pathway,Axonal Guidance Signaling,Basal Cell Carcinoma Signaling,Colorectal Cancer Metastasis Signaling,Corticotropin Releasing Hormone Signaling,Factors Promoting Cardiogenesis in Vertebrates,Glioblastoma Multiforme Signaling,Human Embryonic Stem Cell Pluripotency,Molecular Mechanisms of Cancer,Mouse Embryonic Stem Cell Pluripotency,Osteoarthritis Pathway,Ovarian Cancer Signaling,PC…
mmu-miR-125a-5p	miR-125b-5p (and other miRNAs w/seed CCCUGAG)	-1.225	<0.001	miRecords	Experimentally Observed	ENSMUSG00000016559	H3f3a/h3f3b	-1.203	0.0437	other	DNA Methylation and Transcriptional Repression Signaling,ERK/MAPK Signaling,Estrogen Receptor Signaling,p38 MAPK Signaling,Protein Kinase A Signaling,Sirtuin Signaling Pathway,Transcriptional Regulatory Network in Embryonic Stem Cells,UVB-Induced MAPK Signaling
mmu-miR-99b-5p	miR-100-5p (and other miRNAs w/seed ACCCGUA)	-1.224	0.00452	TargetScan	High (predicted)	ENSMUSG00000002808	Epdr1	-1.319	<0.001	other
mmu-miR-99b-5p	miR-100-5p (and other miRNAs w/seed ACCCGUA)	-1.224	0.00452	TargetScan	High (predicted)	ENSMUSG00000059146	Ntrk3	-1.385	0.00108	kinase	Axonal Guidance Signaling,Human Embryonic Stem Cell Pluripotency,Neurotrophin/TRK Signaling,NF-κB Signaling,PTEN Signaling,STAT3 Pathway,Thyroid Cancer Signaling
mmu-miR-99b-5p	miR-100-5p (and other miRNAs w/seed ACCCGUA)	-1.224	0.00452	TargetScan	High (predicted)	ENSMUSG00000037625	Cldn11	-1.297	0.00225	other	Agranulocyte Adhesion and Diapedesis,Granulocyte Adhesion and Diapedesis,Leukocyte Extravasation Signaling,Sertoli Cell-Sertoli Cell Junction Signaling,Tight Junction Signaling
mmu-miR-99b-5p	miR-100-5p (and other miRNAs w/seed ACCCGUA)	-1.224	0.00452	TargetScan	High (predicted)	ENSMUSG00000028161	Ppp3ca	-1.368	0.0151	phosphatase	3-phosphoinositide Biosynthesis,3-phosphoinositide Degradation,Amyotrophic Lateral Sclerosis Signaling,Axonal Guidance Signaling,B Cell Receptor Signaling,Calcium Signaling,Calcium-induced T Lymphocyte Apoptosis,cAMP-mediated signaling,Cardiac Hypertrophy Signaling,CD28 Signaling in T Helper Cells,Clathrin-mediated Endocytosis Signaling,D-myo-inositol (1,4,5,6)-Tetrakisphosphate Biosynthesis,D-my…
mmu-miR-99b-5p	miR-100-5p (and other miRNAs w/seed ACCCGUA)	-1.224	0.00452	TargetScan	High (predicted)	ENSMUSG00000029832	Nfe2l3	-1.24	0.0461	transcription regulator
mmu-miR-574-3p	miR-574-3p (miRNAs w/seed ACGCUCA)	-1.217	0.0488	TargetScan	High (predicted)	ENSMUSG00000001847	Rac1	-1.222	0.00465	enzyme	Actin Cytoskeleton Signaling,Actin Nucleation by ARP-WASP Complex,Agrin Interactions at Neuromuscular Junction,Amyotrophic Lateral Sclerosis Signaling,Axonal Guidance Signaling,B Cell Receptor Signaling,Breast Cancer Regulation by Stathmin1,CCR3 Signaling in Eosinophils,CD28 Signaling in T Helper Cells,Clathrin-mediated Endocytosis Signaling,Colorectal Cancer Metastasis Signaling,CXCR4 Signaling,…
mmu-miR-574-3p	miR-574-3p (miRNAs w/seed ACGCUCA)	-1.217	0.0488	TargetScan	High (predicted)	ENSMUSG00000028788	Ptp4a2	-1.295	0.021	phosphatase
mmu-miR-574-3p	miR-574-3p (miRNAs w/seed ACGCUCA)	-1.217	0.0488	TargetScan	High (predicted)	ENSMUSG00000050666	Vstm4	-1.287	0.0443	other
mmu-miR-350-5p	miR-519a-3p (and other miRNAs w/seed AAGUGCA)	-1.208	0.022	TargetScan	High (predicted)	ENSMUSG00000027805	Pfn2	-1.335	<0.001	enzyme	Actin Cytoskeleton Signaling,Axonal Guidance Signaling,Integrin Signaling,PCP pathway,Regulation of Actin-based Motility by Rho,RhoA Signaling
mmu-miR-350-5p	miR-519a-3p (and other miRNAs w/seed AAGUGCA)	-1.208	0.022	TargetScan	High (predicted)	ENSMUSG00000000346	Dazap2	-1.35	<0.001	other
mmu-miR-350-5p	miR-519a-3p (and other miRNAs w/seed AAGUGCA)	-1.208	0.022	TargetScan	High (predicted)	ENSMUSG00000055717	Slain1	-1.21	0.00202	other
mmu-miR-350-5p	miR-519a-3p (and other miRNAs w/seed AAGUGCA)	-1.208	0.022	TargetScan	High (predicted)	ENSMUSG00000021087	Rtn1	-1.323	0.00367	other
mmu-miR-350-5p	miR-519a-3p (and other miRNAs w/seed AAGUGCA)	-1.208	0.022	TargetScan	High (predicted)	ENSMUSG00000021476	Habp4	-1.225	0.00607	other
mmu-miR-350-5p	miR-519a-3p (and other miRNAs w/seed AAGUGCA)	-1.208	0.022	TargetScan	High (predicted)	ENSMUSG00000045655	Fam216b	-2.854	0.00737	other
mmu-miR-350-5p	miR-519a-3p (and other miRNAs w/seed AAGUGCA)	-1.208	0.022	TargetScan	High (predicted)	ENSMUSG00000047992	Fam69c	-1.624	0.0121	other
mmu-miR-350-5p	miR-519a-3p (and other miRNAs w/seed AAGUGCA)	-1.208	0.022	TargetScan	High (predicted)	ENSMUSG00000042742	Bmt2	-1.217	0.0129	other
mmu-miR-350-5p	miR-519a-3p (and other miRNAs w/seed AAGUGCA)	-1.208	0.022	TargetScan	High (predicted)	ENSMUSG00000025939	Ube2w	-1.216	0.0145	enzyme	Hypoxia Signaling in the Cardiovascular System,Protein Ubiquitination Pathway
mmu-miR-350-5p	miR-519a-3p (and other miRNAs w/seed AAGUGCA)	-1.208	0.022	TargetScan	High (predicted)	ENSMUSG00000027171	Prrg4	-2.321	0.0181	other
mmu-miR-350-5p	miR-519a-3p (and other miRNAs w/seed AAGUGCA)	-1.208	0.022	Ingenuity Expert Findings	Experimentally Observed	ENSMUSG00000046532	Ar	-1.251	0.0207	ligand-dependent nuclear receptor	Androgen Signaling,Glucocorticoid Receptor Signaling,Prostate Cancer Signaling,Sumoylation Pathway
mmu-miR-350-5p	miR-519a-3p (and other miRNAs w/seed AAGUGCA)	-1.208	0.022	TargetScan	High (predicted)	ENSMUSG00000045613	Chrm2	-1.332	0.0258	G-protein coupled receptor	AMPK Signaling,cAMP-mediated signaling,eNOS Signaling,G-Protein Coupled Receptor Signaling,GPCR-Mediated Integration of Enteroendocrine Signaling Exemplified by an L Cell,Gαi Signaling
mmu-miR-350-5p	miR-519a-3p (and other miRNAs w/seed AAGUGCA)	-1.208	0.022	TargetScan	High (predicted)	ENSMUSG00000030042	Pole4	-1.274	0.0464	enzyme
mmu-miR-320-3p	miR-320b (and other miRNAs w/seed AAAGCUG)	-1.206	0.00238	TargetScan	High (predicted)	ENSMUSG00000030105	Arl8b	-1.281	0.00106	enzyme
mmu-miR-320-3p	miR-320b (and other miRNAs w/seed AAAGCUG)	-1.206	0.00238	TargetScan	High (predicted)	ENSMUSG00000020496	Rnf187	-1.339	0.00128	enzyme
mmu-miR-320-3p	miR-320b (and other miRNAs w/seed AAAGCUG)	-1.206	0.00238	TargetScan	High (predicted)	ENSMUSG00000018965	Ywhah	-1.31	0.0023	transcription regulator	14-3-3-mediated Signaling,Cell Cycle: G2/M DNA Damage Checkpoint Regulation,ERK/MAPK Signaling,ERK5 Signaling,Glucocorticoid Receptor Signaling,HIPPO signaling,IGF-1 Signaling,Myc Mediated Apoptosis Signaling,p70S6K Signaling,PI3K/AKT Signaling,Protein Kinase A Signaling,PTEN Signaling
mmu-miR-320-3p	miR-320b (and other miRNAs w/seed AAAGCUG)	-1.206	0.00238	TargetScan	High (predicted)	ENSMUSG00000025666	Tmem47	-1.42	0.00268	other
mmu-miR-320-3p	miR-320b (and other miRNAs w/seed AAAGCUG)	-1.206	0.00238	TargetScan	High (predicted)	ENSMUSG00000034868	Myl12a	-1.332	0.00308	other	Actin Cytoskeleton Signaling,Axonal Guidance Signaling,Cardiac Hypertrophy Signaling,Cdc42 Signaling,Cellular Effects of Sildenafil (Viagra),CXCR4 Signaling,Gα12/13 Signaling,Integrin Signaling,PAK Signaling,Phospholipase C Signaling,Protein Kinase A Signaling,Regulation of Actin-based Motility by Rho,RhoA Signaling,RhoGDI Signaling,Signaling by Rho Family GTPases,Thrombin Signaling
mmu-miR-320-3p	miR-320b (and other miRNAs w/seed AAAGCUG)	-1.206	0.00238	TargetScan	High (predicted)	ENSMUSG00000048416	Mlf1	-2.451	0.00615	other
mmu-miR-320-3p	miR-320b (and other miRNAs w/seed AAAGCUG)	-1.206	0.00238	TargetScan	High (predicted)	ENSMUSG00000042271	Nxt2	-1.27	0.00848	transporter
mmu-miR-320-3p	miR-320b (and other miRNAs w/seed AAAGCUG)	-1.206	0.00238	TargetScan	High (predicted)	ENSMUSG00000042761	Mrap2	-1.464	0.0139	other
mmu-miR-320-3p	miR-320b (and other miRNAs w/seed AAAGCUG)	-1.206	0.00238	TargetScan	High (predicted)	ENSMUSG00000000171	Sdhd	-1.228	0.0147	enzyme	Mitochondrial Dysfunction,Oxidative Phosphorylation,Sirtuin Signaling Pathway,TCA Cycle II (Eukaryotic)
mmu-miR-320-3p	miR-320b (and other miRNAs w/seed AAAGCUG)	-1.206	0.00238	TargetScan	High (predicted)	ENSMUSG00000024067	Dpy30	-1.484	0.016	enzyme
mmu-miR-320-3p	miR-320b (and other miRNAs w/seed AAAGCUG)	-1.206	0.00238	TargetScan	High (predicted)	ENSMUSG00000031534	Smim19	-1.447	0.0189	other
mmu-miR-320-3p	miR-320b (and other miRNAs w/seed AAAGCUG)	-1.206	0.00238	miRecords	Experimentally Observed	ENSMUSG00000036854	Hspb6	-1.55	0.0248	other	Aldosterone Signaling in Epithelial Cells,Protein Ubiquitination Pathway
mmu-miR-320-3p	miR-320b (and other miRNAs w/seed AAAGCUG)	-1.206	0.00238	TargetScan	High (predicted)	ENSMUSG00000020397	Med7	-1.481	0.025	transcription regulator
mmu-miR-320-3p	miR-320b (and other miRNAs w/seed AAAGCUG)	-1.206	0.00238	TargetScan	High (predicted)	ENSMUSG00000057614	Gnai1	-1.212	0.0346	enzyme	Agranulocyte Adhesion and Diapedesis,Androgen Signaling,Axonal Guidance Signaling,Breast Cancer Regulation by Stathmin1,cAMP-mediated signaling,Cardiac Hypertrophy Signaling,CCR3 Signaling in Eosinophils,CCR5 Signaling in Macrophages,Chemokine Signaling,Corticotropin Releasing Hormone Signaling,CREB Signaling in Neurons,CXCR4 Signaling,Dopamine-DARPP32 Feedback in cAMP Signaling,Endothelin-1 Sign…
mmu-miR-126a-3p	miR-126a-3p (and other miRNAs w/seed CGUACCG)	1.206	0.0105	TargetScan	High (predicted)	ENSMUSG00000036606	Plxnb2	1.253	0.0147	transmembrane receptor	Axonal Guidance Signaling
mmu-miR-126a-3p	miR-126a-3p (and other miRNAs w/seed CGUACCG)	1.206	0.0105	Ingenuity Expert Findings,TargetScan,miRecords	Experimentally Observed,Moderate (predicted)	ENSMUSG00000055980	Irs1	1.209	0.0225	enzyme	14-3-3-mediated Signaling,3-phosphoinositide Biosynthesis,Actin Cytoskeleton Signaling,Acute Myeloid Leukemia Signaling,Adrenomedullin signaling pathway,Aldosterone Signaling in Epithelial Cells,AMPK Signaling,Amyotrophic Lateral Sclerosis Signaling,Angiopoietin Signaling,Antiproliferative Role of Somatostatin Receptor 2,Axonal Guidance Signaling,B Cell Receptor Signaling,Breast Cancer Regulation…
mmu-miR-126a-3p	miR-126a-3p (and other miRNAs w/seed CGUACCG)	1.206	0.0105	TargetScan,miRecords	Experimentally Observed,Moderate (predicted)	ENSMUSG00000042870	Tom1	1.283	0.0324	transporter
mmu-miR-879-5p	miR-879-5p (and other miRNAs w/seed GAGGCUU)	1.21	0.0342	TargetScan	High (predicted)	ENSMUSG00000035711	Dok3	2.395	0.00102	other	GDNF Family Ligand-Receptor Interactions
mmu-miR-879-5p	miR-879-5p (and other miRNAs w/seed GAGGCUU)	1.21	0.0342	TargetScan	High (predicted)	ENSMUSG00000027284	Cdan1	1.363	0.00317	other
mmu-miR-879-5p	miR-879-5p (and other miRNAs w/seed GAGGCUU)	1.21	0.0342	TargetScan	High (predicted)	ENSMUSG00000020143	Dock2	1.591	0.0199	other
mmu-miR-301b-3p	miR-130a-3p (and other miRNAs w/seed AGUGCAA)	1.214	0.0246	Ingenuity Expert Findings	Experimentally Observed	ENSMUSG00000041415	Dicer1	1.26	<0.001	enzyme
mmu-miR-301b-3p	miR-130a-3p (and other miRNAs w/seed AGUGCAA)	1.214	0.0246	TargetScan	High (predicted)	ENSMUSG00000026289	Atg16l1	1.215	<0.001	enzyme	autophagy,Sirtuin Signaling Pathway
mmu-miR-301b-3p	miR-130a-3p (and other miRNAs w/seed AGUGCAA)	1.214	0.0246	TargetScan	High (predicted)	ENSMUSG00000018199	Trove2	1.236	0.0118	other
mmu-miR-345-5p	miR-345-5p (and other miRNAs w/seed CUGACCC)	1.216	0.00801	TargetScan	High (predicted)	ENSMUSG00000028108	Ecm1	1.75	<0.001	transporter
mmu-miR-345-5p	miR-345-5p (and other miRNAs w/seed CUGACCC)	1.216	0.00801	TargetScan	High (predicted)	ENSMUSG00000045409	Trim39	1.237	0.00186	other
mmu-miR-345-5p	miR-345-5p (and other miRNAs w/seed CUGACCC)	1.216	0.00801	TargetScan	High (predicted)	ENSMUSG00000020692	Nle1	1.204	0.0176	enzyme
mmu-miR-345-5p	miR-345-5p (and other miRNAs w/seed CUGACCC)	1.216	0.00801	TargetScan	High (predicted)	ENSMUSG00000078485	Plekhn1	1.532	0.0231	other
mmu-miR-136-5p	miR-136-5p (miRNAs w/seed CUCCAUU)	1.226	0.00234	TargetScan	High (predicted)	ENSMUSG00000020212	Mdm1	1.396	0.00282	other
mmu-miR-136-5p	miR-136-5p (miRNAs w/seed CUCCAUU)	1.226	0.00234	TargetScan	High (predicted)	ENSMUSG00000040472	Rabggta	1.212	0.0354	enzyme
mmu-miR-369-5p	miR-369-5p (miRNAs w/seed GAUCGAC)	1.252	<0.001	TargetScan	High (predicted)	ENSMUSG00000025377	Tepsin	1.305	0.00743	other
mmu-miR-369-5p	miR-369-5p (miRNAs w/seed GAUCGAC)	1.252	<0.001	TargetScan	High (predicted)	ENSMUSG00000028256	Odf2l	1.31	0.00914	other
mmu-miR-126a-5p	miR-126a-5p (and other miRNAs w/seed AUUAUUA)	1.268	0.00578	TargetScan	High (predicted)	ENSMUSG00000032410	Xrn1	1.203	0.00435	enzyme
mmu-miR-135b-5p	miR-135a-5p (and other miRNAs w/seed AUGGCUU)	1.321	0.0233	TargetScan	High (predicted)	ENSMUSG00000019464	Ptger1	1.894	0.0028	G-protein coupled receptor	Colorectal Cancer Metastasis Signaling,Eicosanoid Signaling
mmu-miR-135b-5p	miR-135a-5p (and other miRNAs w/seed AUGGCUU)	1.321	0.0233	TargetScan	High (predicted)	ENSMUSG00000038594	Cep85l	1.229	0.00342	other
mmu-miR-135b-5p	miR-135a-5p (and other miRNAs w/seed AUGGCUU)	1.321	0.0233	TargetScan	High (predicted)	ENSMUSG00000025878	Uimc1	1.45	0.00452	other	Role of BRCA1 in DNA Damage Response
mmu-miR-135b-5p	miR-135a-5p (and other miRNAs w/seed AUGGCUU)	1.321	0.0233	Ingenuity Expert Findings,TargetScan	Experimentally Observed,Moderate (predicted)	ENSMUSG00000039153	Runx2	1.362	0.00975	transcription regulator	BMP signaling pathway,Estrogen Receptor Signaling,Osteoarthritis Pathway,Role of Osteoblasts, Osteoclasts and Chondrocytes in Rheumatoid Arthritis,TGF-β Signaling,VDR/RXR Activation
mmu-miR-135b-5p	miR-135a-5p (and other miRNAs w/seed AUGGCUU)	1.321	0.0233	TargetScan	High (predicted)	ENSMUSG00000028575	Eqtn	1.489	0.0162	other
mmu-miR-135b-5p	miR-135a-5p (and other miRNAs w/seed AUGGCUU)	1.321	0.0233	TargetScan	High (predicted)	ENSMUSG00000020781	Tsen54	1.23	0.04	enzyme	tRNA Splicing
mmu-miR-15b-5p	miR-16-5p (and other miRNAs w/seed AGCAGCA)	1.325	0.00155	TargetScan	High (predicted)	ENSMUSG00000031537	Ikbkb	1.479	<0.001	kinase	4-1BB Signaling in T Lymphocytes,Activation of IRF by Cytosolic Pattern Recognition Receptors,Acute Phase Response Signaling,Angiopoietin Signaling,Antioxidant Action of Vitamin C,Apoptosis Signaling,April Mediated Signaling,B Cell Activating Factor Signaling,B Cell Receptor Signaling,CD27 Signaling in Lymphocytes,CD28 Signaling in T Helper Cells,CD40 Signaling,Chronic Myeloid Leukemia Signaling,…
mmu-miR-15b-5p	miR-16-5p (and other miRNAs w/seed AGCAGCA)	1.325	0.00155	TarBase	Experimentally Observed	ENSMUSG00000002319	Ipo4	1.376	<0.001	transporter
mmu-miR-15b-5p	miR-16-5p (and other miRNAs w/seed AGCAGCA)	1.325	0.00155	TarBase,TargetScan,miRecords	Experimentally Observed,Moderate (predicted)	ENSMUSG00000042508	Dmtf1	1.229	0.00171	transcription regulator
mmu-miR-15b-5p	miR-16-5p (and other miRNAs w/seed AGCAGCA)	1.325	0.00155	TargetScan	High (predicted)	ENSMUSG00000030534	Vps33b	1.233	0.00325	transporter	autophagy,Phagosome Maturation
mmu-miR-15b-5p	miR-16-5p (and other miRNAs w/seed AGCAGCA)	1.325	0.00155	TarBase,TargetScan	Experimentally Observed,High (predicted)	ENSMUSG00000033124	Atg9a	1.223	0.00454	other	autophagy,Sirtuin Signaling Pathway
mmu-miR-15b-5p	miR-16-5p (and other miRNAs w/seed AGCAGCA)	1.325	0.00155	TargetScan	High (predicted)	ENSMUSG00000025047	Pdcd11	1.266	0.00684	other
mmu-miR-15b-5p	miR-16-5p (and other miRNAs w/seed AGCAGCA)	1.325	0.00155	TargetScan	High (predicted)	ENSMUSG00000047022	Mipol1	1.252	0.00804	other
mmu-miR-15b-5p	miR-16-5p (and other miRNAs w/seed AGCAGCA)	1.325	0.00155	TargetScan	High (predicted)	ENSMUSG00000025153	Fasn	1.269	0.0163	enzyme	AMPK Signaling,Fatty Acid Biosynthesis Initiation II,FXR/RXR Activation,LXR/RXR Activation,Palmitate Biosynthesis I (Animals),PPARα/RXRα Activation,Stearate Biosynthesis I (Animals),TR/RXR Activation
mmu-miR-15b-5p	miR-16-5p (and other miRNAs w/seed AGCAGCA)	1.325	0.00155	TargetScan	High (predicted)	ENSMUSG00000045934	Mtmr11	1.344	0.0172	other
mmu-miR-15b-5p	miR-16-5p (and other miRNAs w/seed AGCAGCA)	1.325	0.00155	TarBase,TargetScan	Experimentally Observed,Moderate (predicted)	ENSMUSG00000027487	Cdk5rap1	1.328	0.0175	enzyme
mmu-miR-15b-5p	miR-16-5p (and other miRNAs w/seed AGCAGCA)	1.325	0.00155	TargetScan	High (predicted)	ENSMUSG00000032839	Trpc1	1.268	0.0176	ion channel	Calcium Signaling
mmu-miR-15b-5p	miR-16-5p (and other miRNAs w/seed AGCAGCA)	1.325	0.00155	Ingenuity Expert Findings,TargetScan	Experimentally Observed,High (predicted)	ENSMUSG00000032113	Chek1	1.383	0.0181	kinase	Aryl Hydrocarbon Receptor Signaling,ATM Signaling,Cell Cycle: G2/M DNA Damage Checkpoint Regulation,Hereditary Breast Cancer Signaling,Molecular Mechanisms of Cancer,p53 Signaling,Role of BRCA1 in DNA Damage Response,Role of CHK Proteins in Cell Cycle Checkpoint Control
mmu-miR-15b-5p	miR-16-5p (and other miRNAs w/seed AGCAGCA)	1.325	0.00155	Ingenuity Expert Findings,TargetScan	Experimentally Observed,Moderate (predicted)	ENSMUSG00000042817	Flt3	1.479	0.0258	kinase	Acute Myeloid Leukemia Signaling,FLT3 Signaling in Hematopoietic Progenitor Cells
mmu-miR-15b-5p	miR-16-5p (and other miRNAs w/seed AGCAGCA)	1.325	0.00155	TargetScan	High (predicted)	ENSMUSG00000029524	Sirt4	1.236	0.028	enzyme	Sirtuin Signaling Pathway
mmu-miR-15b-5p	miR-16-5p (and other miRNAs w/seed AGCAGCA)	1.325	0.00155	TargetScan	High (predicted)	ENSMUSG00000027605	Acss2	1.212	0.0494	enzyme	Acetate Conversion to Acetyl-CoA,Ethanol Degradation II,Ethanol Degradation IV,Oxidative Ethanol Degradation III,Sirtuin Signaling Pathway
mmu-miR-15b-5p	miR-16-5p (and other miRNAs w/seed AGCAGCA)	1.325	0.00155	miRecords	Experimentally Observed	ENSMUSG00000021432	Slc35b3	1.207	0.0497	transporter
mmu-miR-29b-2-5p	miR-29b-5p (and other miRNAs w/seed UGGUUUC)	1.353	0.0267	TargetScan	High (predicted)	ENSMUSG00000032191	Bcl2l10	3.828	0.0102	other	Apoptosis Signaling
mmu-miR-299a-3p	miR-299a-3p (and other miRNAs w/seed AUGUGGG)	1.358	0.00918	TargetScan	High (predicted)	ENSMUSG00000070427	Il18bp	1.256	0.00247	other
mmu-miR-299a-3p	miR-299a-3p (and other miRNAs w/seed AUGUGGG)	1.358	0.00918	TargetScan	High (predicted)	ENSMUSG00000036672	Cenpt	1.408	0.0044	other
mmu-miR-299a-3p	miR-299a-3p (and other miRNAs w/seed AUGUGGG)	1.358	0.00918	TargetScan	High (predicted)	ENSMUSG00000041343	Ankrd42	1.258	0.0195	transcription regulator
mmu-miR-299a-3p	miR-299a-3p (and other miRNAs w/seed AUGUGGG)	1.358	0.00918	TargetScan	High (predicted)	ENSMUSG00000070953	Rabepk	1.289	0.0201	other
mmu-miR-384-5p	miR-30c-5p (and other miRNAs w/seed GUAAACA)	1.388	0.00454	TargetScan	High (predicted)	ENSMUSG00000010755	Cars	1.302	<0.001	enzyme	tRNA Charging
mmu-miR-384-5p	miR-30c-5p (and other miRNAs w/seed GUAAACA)	1.388	0.00454	TargetScan	High (predicted)	ENSMUSG00000063804	Lin28b	1.38	0.00129	other
mmu-miR-384-5p	miR-30c-5p (and other miRNAs w/seed GUAAACA)	1.388	0.00454	TarBase,TargetScan	Experimentally Observed,Moderate (predicted)	ENSMUSG00000018906	P4ha2	1.304	0.00417	transporter
mmu-miR-384-5p	miR-30c-5p (and other miRNAs w/seed GUAAACA)	1.388	0.00454	TargetScan	High (predicted)	ENSMUSG00000030495	Slc7a10	1.294	0.00605	transporter
mmu-miR-384-5p	miR-30c-5p (and other miRNAs w/seed GUAAACA)	1.388	0.00454	TargetScan	High (predicted)	ENSMUSG00000075316	Scn9a	1.419	0.00733	ion channel
mmu-miR-384-5p	miR-30c-5p (and other miRNAs w/seed GUAAACA)	1.388	0.00454	TargetScan	High (predicted)	ENSMUSG00000022999	Lmbr1l	1.315	0.00831	other
mmu-miR-384-5p	miR-30c-5p (and other miRNAs w/seed GUAAACA)	1.388	0.00454	Ingenuity Expert Findings,TargetScan	Experimentally Observed,High (predicted)	ENSMUSG00000039153	Runx2	1.362	0.00975	transcription regulator	BMP signaling pathway,Estrogen Receptor Signaling,Osteoarthritis Pathway,Role of Osteoblasts, Osteoclasts and Chondrocytes in Rheumatoid Arthritis,TGF-β Signaling,VDR/RXR Activation
mmu-miR-384-5p	miR-30c-5p (and other miRNAs w/seed GUAAACA)	1.388	0.00454	TarBase	Experimentally Observed	ENSMUSG00000017765	Slc12a4	1.385	0.0105	transporter
mmu-miR-384-5p	miR-30c-5p (and other miRNAs w/seed GUAAACA)	1.388	0.00454	TargetScan	High (predicted)	ENSMUSG00000041180	Hectd2	1.208	0.0143	enzyme
mmu-miR-384-5p	miR-30c-5p (and other miRNAs w/seed GUAAACA)	1.388	0.00454	TargetScan	High (predicted)	ENSMUSG00000023044	Csad	1.301	0.0165	enzyme	Taurine Biosynthesis
mmu-miR-384-5p	miR-30c-5p (and other miRNAs w/seed GUAAACA)	1.388	0.00454	TargetScan	High (predicted)	ENSMUSG00000056131	Pgm3	1.222	0.0275	enzyme	GDP-glucose Biosynthesis,Glucose and Glucose-1-phosphate Degradation,Glycogen Degradation II,Glycogen Degradation III,UDP-N-acetyl-D-galactosamine Biosynthesis II,UDP-N-acetyl-D-glucosamine Biosynthesis II
mmu-miR-384-5p	miR-30c-5p (and other miRNAs w/seed GUAAACA)	1.388	0.00454	TargetScan	High (predicted)	ENSMUSG00000026705	Klhl20	1.207	0.0423	enzyme
mmu-miR-412-5p	miR-412-5p (miRNAs w/seed GGUCGAC)	1.434	0.0214	TargetScan	High (predicted)	ENSMUSG00000035711	Dok3	2.395	0.00102	other	GDNF Family Ligand-Receptor Interactions
mmu-miR-412-5p	miR-412-5p (miRNAs w/seed GGUCGAC)	1.434	0.0214	TargetScan	High (predicted)	ENSMUSG00000021313	Ryr2	1.263	0.0346	ion channel	Calcium Signaling,Cardiac β-adrenergic Signaling,Gαs Signaling,Netrin Signaling,Nitric Oxide Signaling in the Cardiovascular System,nNOS Signaling in Skeletal Muscle Cells,Opioid Signaling Pathway,Protein Kinase A Signaling,Synaptic Long Term Depression
mmu-miR-140-5p	miR-140-5p (and other miRNAs w/seed AGUGGUU)	1.449	0.00963	TargetScan	High (predicted)	ENSMUSG00000041180	Hectd2	1.208	0.0143	enzyme
mmu-miR-185-5p	miR-185-5p (and other miRNAs w/seed GGAGAGA)	1.484	0.0287	TargetScan	High (predicted)	ENSMUSG00000038828	Tmem214	1.347	<0.001	other
mmu-miR-185-5p	miR-185-5p (and other miRNAs w/seed GGAGAGA)	1.484	0.0287	TargetScan	High (predicted)	ENSMUSG00000040054	Baz2a	1.231	<0.001	transcription regulator
mmu-miR-185-5p	miR-185-5p (and other miRNAs w/seed GGAGAGA)	1.484	0.0287	TargetScan	High (predicted)	ENSMUSG00000021494	Ddx41	1.376	<0.001	enzyme
mmu-miR-185-5p	miR-185-5p (and other miRNAs w/seed GGAGAGA)	1.484	0.0287	TargetScan	High (predicted)	ENSMUSG00000035711	Dok3	2.395	0.00102	other	GDNF Family Ligand-Receptor Interactions
mmu-miR-185-5p	miR-185-5p (and other miRNAs w/seed GGAGAGA)	1.484	0.0287	TargetScan	High (predicted)	ENSMUSG00000028467	Gba2	1.314	0.00205	enzyme
mmu-miR-185-5p	miR-185-5p (and other miRNAs w/seed GGAGAGA)	1.484	0.0287	TargetScan	High (predicted)	ENSMUSG00000070427	Il18bp	1.256	0.00247	other
mmu-miR-185-5p	miR-185-5p (and other miRNAs w/seed GGAGAGA)	1.484	0.0287	TargetScan	High (predicted)	ENSMUSG00000022212	Cpne6	1.379	0.00304	transporter
mmu-miR-185-5p	miR-185-5p (and other miRNAs w/seed GGAGAGA)	1.484	0.0287	TargetScan	High (predicted)	ENSMUSG00000004896	Rrnad1	1.239	0.00951	other
mmu-miR-185-5p	miR-185-5p (and other miRNAs w/seed GGAGAGA)	1.484	0.0287	TargetScan	High (predicted)	ENSMUSG00000032191	Bcl2l10	3.828	0.0102	other	Apoptosis Signaling
mmu-miR-185-5p	miR-185-5p (and other miRNAs w/seed GGAGAGA)	1.484	0.0287	TargetScan	High (predicted)	ENSMUSG00000027709	Mccc1	1.259	0.0134	enzyme	Leucine Degradation I
mmu-miR-185-5p	miR-185-5p (and other miRNAs w/seed GGAGAGA)	1.484	0.0287	TargetScan	High (predicted)	ENSMUSG00000042854	Tp53rk	1.267	0.0174	kinase
mmu-miR-185-5p	miR-185-5p (and other miRNAs w/seed GGAGAGA)	1.484	0.0287	TargetScan	High (predicted)	ENSMUSG00000003233	Dvl3	1.251	0.0363	other	Basal Cell Carcinoma Signaling,Mouse Embryonic Stem Cell Pluripotency,PCP pathway,Regulation of the Epithelial-Mesenchymal Transition Pathway,Role of Wnt/GSK-3β Signaling in the Pathogenesis of Influenza,Wnt/Ca+ pathway,Wnt/β-catenin Signaling
mmu-miR-146b-5p	miR-146a-5p (and other miRNAs w/seed GAGAACU)	1.507	<0.001	miRecords	Experimentally Observed	ENSMUSG00000029771	Irf5	1.438	0.00862	transcription regulator
mmu-miR-146b-5p	miR-146a-5p (and other miRNAs w/seed GAGAACU)	1.507	<0.001	TargetScan	High (predicted)	ENSMUSG00000072501	Phf20l1	1.241	0.00944	other
mmu-miR-146b-5p	miR-146a-5p (and other miRNAs w/seed GAGAACU)	1.507	<0.001	miRecords	Experimentally Observed	ENSMUSG00000043789	Vwce	3.423	0.01	other
mmu-miR-146b-5p	miR-146a-5p (and other miRNAs w/seed GAGAACU)	1.507	<0.001	miRecords	Experimentally Observed	ENSMUSG00000027715	Ccna2	1.35	0.044	other	AMPK Signaling,Antiproliferative Role of TOB in T Cell Signaling,Aryl Hydrocarbon Receptor Signaling,Cyclins and Cell Cycle Regulation,eNOS Signaling,Estrogen-mediated S-phase Entry,Regulation of Cellular Mechanics by Calpain Protease
mmu-miR-155-5p	miR-155-5p (miRNAs w/seed UAAUGCU)	1.557	0.00155	TarBase	Experimentally Observed	ENSMUSG00000026958	Dpp7	1.512	<0.001	peptidase
mmu-miR-155-5p	miR-155-5p (miRNAs w/seed UAAUGCU)	1.557	0.00155	TargetScan	High (predicted)	ENSMUSG00000041528	Rnf123	1.33	0.0013	other
mmu-miR-155-5p	miR-155-5p (miRNAs w/seed UAAUGCU)	1.557	0.00155	Ingenuity Expert Findings,TargetScan	Experimentally Observed,Moderate (predicted)	ENSMUSG00000024621	Csf1r	1.327	0.00505	kinase	Acute Myeloid Leukemia Signaling,Macropinocytosis Signaling,Neuroinflammation Signaling Pathway,Role of Osteoblasts, Osteoclasts and Chondrocytes in Rheumatoid Arthritis
mmu-miR-155-5p	miR-155-5p (miRNAs w/seed UAAUGCU)	1.557	0.00155	TargetScan	High (predicted)	ENSMUSG00000035293	G2e3	1.208	0.0265	enzyme
mmu-miR-30b-3p	miR-30b-3p (and other miRNAs w/seed UGGGAUG)	1.577	0.0301	TargetScan	High (predicted)	ENSMUSG00000042854	Tp53rk	1.267	0.0174	kinase
mmu-miR-142a-3p	miR-142-3p (and other miRNAs w/seed GUAGUGU)	1.589	0.00962	TargetScan	High (predicted)	ENSMUSG00000036057	Ptpn23	1.284	<0.001	phosphatase	3-phosphoinositide Biosynthesis,3-phosphoinositide Degradation,D-myo-inositol (1,4,5,6)-Tetrakisphosphate Biosynthesis,D-myo-inositol (3,4,5,6)-tetrakisphosphate Biosynthesis,D-myo-inositol-5-phosphate Metabolism,Protein Kinase A Signaling,Superpathway of Inositol Phosphate Compounds
mmu-miR-142a-3p	miR-142-3p (and other miRNAs w/seed GUAGUGU)	1.589	0.00962	TargetScan	High (predicted)	ENSMUSG00000041354	Rgl2	1.369	0.0015	other
mmu-miR-142a-3p	miR-142-3p (and other miRNAs w/seed GUAGUGU)	1.589	0.00962	TargetScan	High (predicted)	ENSMUSG00000055116	Arntl	1.211	0.00852	transcription regulator	Adipogenesis pathway,Circadian Rhythm Signaling,Sirtuin Signaling Pathway
mmu-miR-142a-3p	miR-142-3p (and other miRNAs w/seed GUAGUGU)	1.589	0.00962	TargetScan	High (predicted)	ENSMUSG00000031753	Cog4	1.218	0.0124	transporter
mmu-miR-142a-3p	miR-142-3p (and other miRNAs w/seed GUAGUGU)	1.589	0.00962	TargetScan	High (predicted)	ENSMUSG00000015659	Serac1	1.23	0.0268	other
mmu-miR-142a-3p	miR-142-3p (and other miRNAs w/seed GUAGUGU)	1.589	0.00962	TargetScan	High (predicted)	ENSMUSG00000024542	Cep192	1.297	0.0307	other
mmu-miR-379-5p	miR-379-5p (and other miRNAs w/seed GGUAGAC)	1.798	0.00153	TargetScan	High (predicted)	ENSMUSG00000042476	Abcb4	1.348	0.0304	transporter	FXR/RXR Activation,Hepatic Cholestasis
mmu-miR-217-5p	miR-217-5p (and other miRNAs w/seed ACUGCAU)	1.814	0.0451	TargetScan	High (predicted)	ENSMUSG00000036875	Dna2	1.302	0.0214	enzyme	Cell Cycle Control of Chromosomal Replication
mmu-miR-217-5p	miR-217-5p (and other miRNAs w/seed ACUGCAU)	1.814	0.0451	miRecords	Experimentally Observed	ENSMUSG00000055980	Irs1	1.209	0.0225	enzyme	14-3-3-mediated Signaling,3-phosphoinositide Biosynthesis,Actin Cytoskeleton Signaling,Acute Myeloid Leukemia Signaling,Adrenomedullin signaling pathway,Aldosterone Signaling in Epithelial Cells,AMPK Signaling,Amyotrophic Lateral Sclerosis Signaling,Angiopoietin Signaling,Antiproliferative Role of Somatostatin Receptor 2,Axonal Guidance Signaling,B Cell Receptor Signaling,Breast Cancer Regulation…
mmu-miR-217-5p	miR-217-5p (and other miRNAs w/seed ACUGCAU)	1.814	0.0451	TargetScan	High (predicted)	ENSMUSG00000030946	Lhpp	1.319	0.0379	phosphatase
mmu-miR-677-5p	miR-4276 (and other miRNAs w/seed UCAGUGA)	1.902	0.00823	TargetScan	High (predicted),Moderate (predicted)	ENSMUSG00000024104	Washc2a/washc2c	1.225	0.00385	other
mmu-miR-677-5p	miR-4276 (and other miRNAs w/seed UCAGUGA)	1.902	0.00823	TargetScan	High (predicted)	ENSMUSG00000079164	Tlr5	2.264	0.0149	transmembrane receptor	Altered T Cell and B Cell Signaling in Rheumatoid Arthritis,Colorectal Cancer Metastasis Signaling,Communication between Innate and Adaptive Immune Cells,Neuroinflammation Signaling Pathway,NF-κB Signaling,Phagosome Formation,Role of Macrophages, Fibroblasts and Endothelial Cells in Rheumatoid Arthritis,Role of Pattern Recognition Receptors in Recognition of Bacteria and Viruses,Toll-like Recepto…
mmu-miR-677-5p	miR-4276 (and other miRNAs w/seed UCAGUGA)	1.902	0.00823	TargetScan	High (predicted)	ENSMUSG00000029414	Kntc1	2.169	0.0204	other
mmu-miR-677-5p	miR-4276 (and other miRNAs w/seed UCAGUGA)	1.902	0.00823	TargetScan	High (predicted)	ENSMUSG00000041488	Stx3	1.269	0.0302	transporter
mmu-miR-677-5p	miR-4276 (and other miRNAs w/seed UCAGUGA)	1.902	0.00823	TargetScan	High (predicted)	ENSMUSG00000031285	Dcx	1.226	0.041	other	Reelin Signaling in Neurons
mmu-miR-544-3p	miR-544-3p (and other miRNAs w/seed UUCUGCA)	1.936	0.0283	TargetScan	High (predicted)	ENSMUSG00000035840	Lysmd3	1.268	0.00211	other
mmu-miR-1934-3p	miR-1934-3p (and other miRNAs w/seed GGAUGAC)	2.531	0.0388	TargetScan	High (predicted)	ENSMUSG00000039254	Pomt1	1.342	<0.001	enzyme
mmu-miR-1934-3p	miR-1934-3p (and other miRNAs w/seed GGAUGAC)	2.531	0.0388	TargetScan	High (predicted)	ENSMUSG00000070427	Il18bp	1.256	0.00247	other
mmu-miR-1934-3p	miR-1934-3p (and other miRNAs w/seed GGAUGAC)	2.531	0.0388	TargetScan	High (predicted)	ENSMUSG00000052748	Swt1	1.357	0.00268	other
mmu-miR-1934-3p	miR-1934-3p (and other miRNAs w/seed GGAUGAC)	2.531	0.0388	TargetScan	High (predicted)	ENSMUSG00000028792	Ak2	1.206	0.0125	kinase	AMPK Signaling
mmu-miR-1934-3p	miR-1934-3p (and other miRNAs w/seed GGAUGAC)	2.531	0.0388	TargetScan	High (predicted)	ENSMUSG00000078789	Dph1	1.217	0.0184	other
mmu-miR-1934-3p	miR-1934-3p (and other miRNAs w/seed GGAUGAC)	2.531	0.0388	TargetScan	High (predicted)	ENSMUSG00000032690	Oas2	3.352	0.0208	enzyme	Role of Pattern Recognition Receptors in Recognition of Bacteria and Viruses
mmu-miR-1934-3p	miR-1934-3p (and other miRNAs w/seed GGAUGAC)	2.531	0.0388	TargetScan	High (predicted)	ENSMUSG00000030822	Prr14	1.249	0.0369	other
mmu-miR-1934-3p	miR-1934-3p (and other miRNAs w/seed GGAUGAC)	2.531	0.0388	TargetScan	High (predicted)	ENSMUSG00000074646	C20orf173	1.642	0.0447	other
mmu-miR-18a-5p	miR-18a-5p (and other miRNAs w/seed AAGGUGC)	2.59	0.0343	TargetScan	High (predicted)	ENSMUSG00000002010	Idh3g	1.269	<0.001	enzyme	Acute Myeloid Leukemia Signaling,Glioma Signaling,TCA Cycle II (Eukaryotic)
mmu-miR-18a-5p	miR-18a-5p (and other miRNAs w/seed AAGGUGC)	2.59	0.0343	TargetScan	High (predicted)	ENSMUSG00000029714	Gigyf1	1.283	<0.001	other
mmu-miR-18a-5p	miR-18a-5p (and other miRNAs w/seed AAGGUGC)	2.59	0.0343	TargetScan	High (predicted)	ENSMUSG00000030742	Lat	1.542	<0.001	other	CD28 Signaling in T Helper Cells,CTLA4 Signaling in Cytotoxic T Lymphocytes,Fc Epsilon RI Signaling,GP6 Signaling Pathway,iCOS-iCOSL Signaling in T Helper Cells,Natural Killer Cell Signaling,Phospholipase C Signaling,PKCθ Signaling in T Lymphocytes,Regulation of IL-2 Expression in Activated and Anergic T Lymphocytes,Role of NFAT in Regulation of the Immune Response,Systemic Lupus Erythematosus Si…
mmu-miR-18a-5p	miR-18a-5p (and other miRNAs w/seed AAGGUGC)	2.59	0.0343	TargetScan	High (predicted)	ENSMUSG00000013629	Cad	1.323	0.0017	enzyme	Pyrimidine Ribonucleotides De Novo Biosynthesis,Uridine-5'-phosphate Biosynthesis
mmu-miR-18a-5p	miR-18a-5p (and other miRNAs w/seed AAGGUGC)	2.59	0.0343	TargetScan	High (predicted)	ENSMUSG00000063796	Slc22a8	1.456	0.00289	transporter
mmu-miR-18a-5p	miR-18a-5p (and other miRNAs w/seed AAGGUGC)	2.59	0.0343	TargetScan	High (predicted)	ENSMUSG00000020868	Xylt2	1.259	0.018	enzyme	Chondroitin Sulfate Biosynthesis,Dermatan Sulfate Biosynthesis,Glycoaminoglycan-protein Linkage Region Biosynthesis,Heparan Sulfate Biosynthesis
mmu-miR-18a-5p	miR-18a-5p (and other miRNAs w/seed AAGGUGC)	2.59	0.0343	Ingenuity Expert Findings,TargetScan	Experimentally Observed,Moderate (predicted)	ENSMUSG00000028101	Pias3	1.239	0.0199	transcription regulator	JAK/Stat Signaling,Small Cell Lung Cancer Signaling,STAT3 Pathway
mmu-miR-18a-5p	miR-18a-5p (and other miRNAs w/seed AAGGUGC)	2.59	0.0343	TargetScan	High (predicted)	ENSMUSG00000034947	Tmem106a	1.428	0.0251	other
mmu-miR-18a-5p	miR-18a-5p (and other miRNAs w/seed AAGGUGC)	2.59	0.0343	TargetScan	High (predicted)	ENSMUSG00000026705	Klhl20	1.207	0.0423	enzyme
mmu-miR-9769-3p	miR-1182 (and other miRNAs w/seed AGGGUCU)	3.405	0.0205	TargetScan	High (predicted)	ENSMUSG00000056185	Snx32	1.282	<0.001	other
mmu-miR-9769-3p	miR-1182 (and other miRNAs w/seed AGGGUCU)	3.405	0.0205	TargetScan	High (predicted)	ENSMUSG00000028047	Thbs3	1.507	0.00426	other
mmu-miR-9769-3p	miR-1182 (and other miRNAs w/seed AGGGUCU)	3.405	0.0205	TargetScan	High (predicted)	ENSMUSG00000028064	Sema4a	1.243	0.0171	other	Axonal Guidance Signaling
mmu-let-7a-2-3p	let-7a-2-3p (and other miRNAs w/seed UGUACAG)	5.18	0.00583	TargetScan	High (predicted)	ENSMUSG00000110206	Flt3lg	1.368	0.0385	cytokine	Acute Myeloid Leukemia Signaling,FLT3 Signaling in Hematopoietic Progenitor Cells
mmu-miR-6908-3p	miR-4639-3p (and other miRNAs w/seed CACUCUC)	6.541	<0.001	TargetScan	High (predicted)	ENSMUSG00000024319	Vps52	1.235	0.00218	other
mmu-miR-6908-3p	miR-4639-3p (and other miRNAs w/seed CACUCUC)	6.541	<0.001	TargetScan	High (predicted)	ENSMUSG00000019359	Gdpd2	1.575	0.00487	enzyme
mmu-miR-6908-3p	miR-4639-3p (and other miRNAs w/seed CACUCUC)	6.541	<0.001	TargetScan	High (predicted)	ENSMUSG00000004933	Matk	1.225	0.0396	kinase	Actin Cytoskeleton Signaling,Adrenomedullin signaling pathway,Neuregulin Signaling

## Sheet: B6 susceptible vs. control
S5 Table. Ingenuity Pathway Analysis (IPA) miRNA Target Filter results of identified differentially expressed (P < 0.05 and |FC| ≥ 1.2) active miRNA-mRNA pairs (data sets D and E) from AGO2 immunoprecipitation-sequencing in the BNST after chronic social defeat stress. B6: C57BL/6NCrl; BNST: bed nucleus of the stria terminalis; FC: fold change; IPA: Ingenuity Pathway Analysis.
miRNA ID (data set D)	Ingenuity miRNA Symbol	miRNA ID (data set D)		Tools used for miRNA target prediction	Confidence of miRNA target prediction	Predicted target gene					Ingenuity Pathway containing predicted target gene
						Ensembl ID	Gene name	mRNA ID (data set E)		Molecule type according to IPA
		FC	P					FC	P
mmu-miR-224-5p	miR-224-5p (miRNAs w/seed AAGUCAC)	-8.86	<0.001	TargetScan	High (predicted)	ENSMUSG00000052861	Dnah6	-3.049	0.00336	other
mmu-miR-224-5p	miR-224-5p (miRNAs w/seed AAGUCAC)	-8.86	<0.001	TargetScan	High (predicted)	ENSMUSG00000019975	Ikbip	-1.848	<0.001	other
mmu-miR-224-5p	miR-224-5p (miRNAs w/seed AAGUCAC)	-8.86	<0.001	TargetScan	High (predicted)	ENSMUSG00000034522	Znf395	-1.496	0.00207	other
mmu-miR-224-5p	miR-224-5p (miRNAs w/seed AAGUCAC)	-8.86	<0.001	TargetScan	High (predicted)	ENSMUSG00000029550	Sppl3	-1.231	0.0045	peptidase
mmu-miR-224-5p	miR-224-5p (miRNAs w/seed AAGUCAC)	-8.86	<0.001	TargetScan	High (predicted)	ENSMUSG00000022108	Itm2b	-1.217	0.006	other
mmu-miR-7069-3p	miR-18a-3p (and other miRNAs w/seed CUGCCCU)	-4.591	0.00459	TargetScan	High (predicted)	ENSMUSG00000049625	Tifab	-2.058	0.00346	other
mmu-miR-7069-3p	miR-18a-3p (and other miRNAs w/seed CUGCCCU)	-4.591	0.00459	TargetScan	High (predicted)	ENSMUSG00000034227	Foxj1	-1.911	0.00142	transcription regulator
mmu-miR-7069-3p	miR-18a-3p (and other miRNAs w/seed CUGCCCU)	-4.591	0.00459	TargetScan	High (predicted)	ENSMUSG00000025141	Myadml2	-1.741	0.0411	other
mmu-miR-7069-3p	miR-18a-3p (and other miRNAs w/seed CUGCCCU)	-4.591	0.00459	TargetScan	High (predicted)	ENSMUSG00000027800	Tm4sf1	-1.639	0.0172	other
mmu-miR-7069-3p	miR-18a-3p (and other miRNAs w/seed CUGCCCU)	-4.591	0.00459	TargetScan	High (predicted)	ENSMUSG00000020297	Nsg2	-1.411	0.00205	other
mmu-miR-7069-3p	miR-18a-3p (and other miRNAs w/seed CUGCCCU)	-4.591	0.00459	TargetScan	High (predicted)	ENSMUSG00000037071	Scd	-1.4	0.00248	enzyme	LXR/RXR Activation,Oleate Biosynthesis II (Animals),PXR/RXR Activation
mmu-miR-7069-3p	miR-18a-3p (and other miRNAs w/seed CUGCCCU)	-4.591	0.00459	TargetScan	High (predicted)	ENSMUSG00000033717	Adra2a	-1.394	0.0177	G-protein coupled receptor	AMPK Signaling,cAMP-mediated signaling,Cardiac Hypertrophy Signaling,G-Protein Coupled Receptor Signaling,Gαi Signaling,α-Adrenergic Signaling
mmu-miR-7069-3p	miR-18a-3p (and other miRNAs w/seed CUGCCCU)	-4.591	0.00459	TargetScan	High (predicted)	ENSMUSG00000033174	Mgll	-1.39	0.00164	enzyme	Triacylglycerol Degradation
mmu-miR-7069-3p	miR-18a-3p (and other miRNAs w/seed CUGCCCU)	-4.591	0.00459	TargetScan	High (predicted)	ENSMUSG00000033735	Spr	-1.383	0.0433	enzyme	Dopamine Receptor Signaling,Serotonin Receptor Signaling,Tetrahydrobiopterin Biosynthesis I,Tetrahydrobiopterin Biosynthesis II
mmu-miR-7069-3p	miR-18a-3p (and other miRNAs w/seed CUGCCCU)	-4.591	0.00459	TargetScan	High (predicted)	ENSMUSG00000049225	Pdp1	-1.366	<0.001	phosphatase
mmu-miR-7069-3p	miR-18a-3p (and other miRNAs w/seed CUGCCCU)	-4.591	0.00459	TargetScan	High (predicted)	ENSMUSG00000096472	Cdkn2d	-1.298	0.0301	transcription regulator	Cell Cycle: G1/S Checkpoint Regulation,Cyclins and Cell Cycle Regulation,Glioma Signaling,Molecular Mechanisms of Cancer
mmu-miR-7069-3p	miR-18a-3p (and other miRNAs w/seed CUGCCCU)	-4.591	0.00459	TargetScan	High (predicted)	ENSMUSG00000039043	Arpin/c15orf38-ap3s2	-1.285	0.00564	other
mmu-miR-7069-3p	miR-18a-3p (and other miRNAs w/seed CUGCCCU)	-4.591	0.00459	TargetScan	High (predicted)	ENSMUSG00000026424	Gpr37l1	-1.28	0.0279	G-protein coupled receptor
mmu-miR-7069-3p	miR-18a-3p (and other miRNAs w/seed CUGCCCU)	-4.591	0.00459	TargetScan	High (predicted)	ENSMUSG00000048022	Tmem229a	-1.269	0.046	other
mmu-miR-7069-3p	miR-18a-3p (and other miRNAs w/seed CUGCCCU)	-4.591	0.00459	TargetScan	High (predicted)	ENSMUSG00000050751	Pgbd5	-1.259	0.0452	other
mmu-miR-7069-3p	miR-18a-3p (and other miRNAs w/seed CUGCCCU)	-4.591	0.00459	TargetScan	High (predicted)	ENSMUSG00000027350	Chgb	-1.243	0.00747	other
mmu-miR-7069-3p	miR-18a-3p (and other miRNAs w/seed CUGCCCU)	-4.591	0.00459	TargetScan	High (predicted)	ENSMUSG00000030337	Vamp1	-1.237	0.0454	transporter
mmu-miR-7069-3p	miR-18a-3p (and other miRNAs w/seed CUGCCCU)	-4.591	0.00459	TargetScan	High (predicted)	ENSMUSG00000037010	Apln	-1.227	0.0183	other
mmu-miR-7667-3p	miR-3199 (and other miRNAs w/seed GGGACUG)	-4.412	0.00928	TargetScan	High (predicted)	ENSMUSG00000004341	Gpx6	-3.174	0.0153	enzyme	Glutathione Redox Reactions I
mmu-miR-7667-3p	miR-3199 (and other miRNAs w/seed GGGACUG)	-4.412	0.00928	TargetScan	High (predicted)	ENSMUSG00000063605	Ccdc102a	-3.044	0.0067	other
mmu-miR-7667-3p	miR-3199 (and other miRNAs w/seed GGGACUG)	-4.412	0.00928	TargetScan	High (predicted)	ENSMUSG00000019539	Rcn3	-2.257	0.0401	other
mmu-miR-7667-3p	miR-3199 (and other miRNAs w/seed GGGACUG)	-4.412	0.00928	TargetScan	High (predicted)	ENSMUSG00000025867	Cplx2	-1.715	<0.001	other	Huntington's Disease Signaling
mmu-miR-7667-3p	miR-3199 (and other miRNAs w/seed GGGACUG)	-4.412	0.00928	TargetScan	High (predicted)	ENSMUSG00000038418	Egr1	-1.59	0.0474	transcription regulator	B Cell Receptor Signaling,CDK5 Signaling,CXCR4 Signaling,GNRH Signaling,Regulation of the Epithelial-Mesenchymal Transition Pathway,Role of Tissue Factor in Cancer
mmu-miR-7667-3p	miR-3199 (and other miRNAs w/seed GGGACUG)	-4.412	0.00928	TargetScan	High (predicted)	ENSMUSG00000030329	Pianp	-1.517	<0.001	other
mmu-miR-7667-3p	miR-3199 (and other miRNAs w/seed GGGACUG)	-4.412	0.00928	TargetScan	High (predicted)	ENSMUSG00000027447	Cst3	-1.505	<0.001	other
mmu-miR-7667-3p	miR-3199 (and other miRNAs w/seed GGGACUG)	-4.412	0.00928	TargetScan	High (predicted)	ENSMUSG00000039601	Rcan2	-1.491	<0.001	other	Calcium Signaling,Role of NFAT in Cardiac Hypertrophy,Role of NFAT in Regulation of the Immune Response,TR/RXR Activation
mmu-miR-7667-3p	miR-3199 (and other miRNAs w/seed GGGACUG)	-4.412	0.00928	TargetScan	High (predicted)	ENSMUSG00000029536	Gatc	-1.401	0.0272	enzyme
mmu-miR-7667-3p	miR-3199 (and other miRNAs w/seed GGGACUG)	-4.412	0.00928	TargetScan	High (predicted)	ENSMUSG00000059923	Grb2	-1.393	<0.001	kinase	14-3-3-mediated Signaling,3-phosphoinositide Biosynthesis,Actin Cytoskeleton Signaling,Actin Nucleation by ARP-WASP Complex,Acute Myeloid Leukemia Signaling,Acute Phase Response Signaling,Adrenomedullin signaling pathway,Aldosterone Signaling in Epithelial Cells,AMPK Signaling,Amyotrophic Lateral Sclerosis Signaling,Angiopoietin Signaling,Antiproliferative Role of Somatostatin Receptor 2,Axonal G…
mmu-miR-7667-3p	miR-3199 (and other miRNAs w/seed GGGACUG)	-4.412	0.00928	TargetScan	High (predicted)	ENSMUSG00000000861	Bcl11a	-1.372	0.011	transcription regulator
mmu-miR-7667-3p	miR-3199 (and other miRNAs w/seed GGGACUG)	-4.412	0.00928	TargetScan	High (predicted)	ENSMUSG00000020496	Rnf187	-1.355	0.00121	enzyme
mmu-miR-7667-3p	miR-3199 (and other miRNAs w/seed GGGACUG)	-4.412	0.00928	TargetScan	High (predicted)	ENSMUSG00000071856	Mcc	-1.319	0.0164	other
mmu-miR-7667-3p	miR-3199 (and other miRNAs w/seed GGGACUG)	-4.412	0.00928	TargetScan	High (predicted)	ENSMUSG00000053963	Stum	-1.299	0.023	other
mmu-miR-7667-3p	miR-3199 (and other miRNAs w/seed GGGACUG)	-4.412	0.00928	TargetScan	High (predicted)	ENSMUSG00000025880	Smad7	-1.292	0.0448	transcription regulator	BMP signaling pathway,Hepatic Fibrosis / Hepatic Stellate Cell Activation,Human Embryonic Stem Cell Pluripotency,Molecular Mechanisms of Cancer,Osteoarthritis Pathway,RAR Activation,TGF-β Signaling
mmu-miR-7667-3p	miR-3199 (and other miRNAs w/seed GGGACUG)	-4.412	0.00928	TargetScan	High (predicted)	ENSMUSG00000032827	Ppp1r9a	-1.243	0.0362	other
mmu-miR-7667-3p	miR-3199 (and other miRNAs w/seed GGGACUG)	-4.412	0.00928	TargetScan	High (predicted)	ENSMUSG00000060240	Cend1	-1.222	0.0183	other
mmu-miR-34b-3p	miR-34c-3p (and other miRNAs w/seed AUCACUA)	-3.338	<0.001	TargetScan	High (predicted)	ENSMUSG00000039942	Ptger4	-2.599	<0.001	G-protein coupled receptor	cAMP-mediated signaling,Colorectal Cancer Metastasis Signaling,Eicosanoid Signaling,G-Protein Coupled Receptor Signaling,Gαs Signaling
mmu-miR-34b-3p	miR-34c-3p (and other miRNAs w/seed AUCACUA)	-3.338	<0.001	TargetScan	High (predicted)	ENSMUSG00000002459	Rgs20	-2.104	<0.001	other	Opioid Signaling Pathway
mmu-miR-34b-3p	miR-34c-3p (and other miRNAs w/seed AUCACUA)	-3.338	<0.001	TargetScan	High (predicted)	ENSMUSG00000027765	P2ry1	-1.32	0.0122	G-protein coupled receptor	Gustation Pathway,P2Y Purigenic Receptor Signaling Pathway
mmu-miR-34b-3p	miR-34c-3p (and other miRNAs w/seed AUCACUA)	-3.338	<0.001	TargetScan	High (predicted)	ENSMUSG00000071180	Smim15	-1.273	0.00859	other
mmu-miR-34b-3p	miR-34c-3p (and other miRNAs w/seed AUCACUA)	-3.338	<0.001	TargetScan	High (predicted)	ENSMUSG00000024887	Asah2	-1.209	0.0495	enzyme	Ceramide Degradation,Sphingosine and Sphingosine-1-phosphate Metabolism,Sphingosine-1-phosphate Signaling
mmu-miR-205-5p	miR-205-5p (and other miRNAs w/seed CCUUCAU)	-3.26	0.0447	TargetScan	High (predicted)	ENSMUSG00000021760	Gpx8	-2.486	0.00867	enzyme	Glutathione Redox Reactions I
mmu-miR-205-5p	miR-205-5p (and other miRNAs w/seed CCUUCAU)	-3.26	0.0447	TargetScan	High (predicted)	ENSMUSG00000078695	Cisd3	-2.362	0.00111	other
mmu-miR-205-5p	miR-205-5p (and other miRNAs w/seed CCUUCAU)	-3.26	0.0447	TargetScan	High (predicted)	ENSMUSG00000030340	Scnn1a	-2.127	0.0119	ion channel	Aldosterone Signaling in Epithelial Cells,Gustation Pathway,Insulin Receptor Signaling,Sirtuin Signaling Pathway
mmu-miR-205-5p	miR-205-5p (and other miRNAs w/seed CCUUCAU)	-3.26	0.0447	TargetScan	High (predicted)	ENSMUSG00000037625	Cldn11	-1.452	<0.001	other	Agranulocyte Adhesion and Diapedesis,Granulocyte Adhesion and Diapedesis,Leukocyte Extravasation Signaling,Sertoli Cell-Sertoli Cell Junction Signaling,Tight Junction Signaling
mmu-miR-205-5p	miR-205-5p (and other miRNAs w/seed CCUUCAU)	-3.26	0.0447	TargetScan,miRecords	Experimentally Observed,Moderate (predicted)	ENSMUSG00000045038	Prkce	-1.363	<0.001	kinase	14-3-3-mediated Signaling,Aldosterone Signaling in Epithelial Cells,Amyloid Processing,Androgen Signaling,Apoptosis Signaling,Axonal Guidance Signaling,Breast Cancer Regulation by Stathmin1,Calcium-induced T Lymphocyte Apoptosis,CCR3 Signaling in Eosinophils,CCR5 Signaling in Macrophages,Cholecystokinin/Gastrin-mediated Signaling,Corticotropin Releasing Hormone Signaling,CREB Signaling in Neurons…
mmu-miR-205-5p	miR-205-5p (and other miRNAs w/seed CCUUCAU)	-3.26	0.0447	TargetScan	High (predicted)	ENSMUSG00000051022	Hs3st1	-1.332	0.0283	enzyme	Chondroitin Sulfate Biosynthesis,Chondroitin Sulfate Biosynthesis (Late Stages),Dermatan Sulfate Biosynthesis,Dermatan Sulfate Biosynthesis (Late Stages),Heparan Sulfate Biosynthesis,Heparan Sulfate Biosynthesis (Late Stages),LPS/IL-1 Mediated Inhibition of RXR Function,Xenobiotic Metabolism Signaling
mmu-miR-205-5p	miR-205-5p (and other miRNAs w/seed CCUUCAU)	-3.26	0.0447	TargetScan	High (predicted)	ENSMUSG00000057497	Fam136a	-1.306	0.0037	other
mmu-miR-375-3p	miR-375-3p (and other miRNAs w/seed UUGUUCG)	-3.13	0.001	TargetScan	High (predicted)	ENSMUSG00000032368	Zic1	-2.077	<0.001	transcription regulator
mmu-miR-375-3p	miR-375-3p (and other miRNAs w/seed UUGUUCG)	-3.13	0.001	TargetScan	High (predicted)	ENSMUSG00000019146	Cacng2	-1.956	0.0014	ion channel	Androgen Signaling,Calcium Signaling,CCR5 Signaling in Macrophages,Cellular Effects of Sildenafil (Viagra),Corticotropin Releasing Hormone Signaling,CREB Signaling in Neurons,FcγRIIB Signaling in B Lymphocytes,G Beta Gamma Signaling,GABA Receptor Signaling,GNRH Signaling,GPCR-Mediated Nutrient Sensing in Enteroendocrine Cells,Gustation Pathway,Netrin Signaling,nNOS Signaling in Skeletal Muscle Ce…
mmu-miR-375-3p	miR-375-3p (and other miRNAs w/seed UUGUUCG)	-3.13	0.001	miRecords	Experimentally Observed	ENSMUSG00000022285	Ywhaz	-1.531	<0.001	enzyme	14-3-3-mediated Signaling,Cell Cycle: G2/M DNA Damage Checkpoint Regulation,ERK/MAPK Signaling,ERK5 Signaling,HIPPO signaling,IGF-1 Signaling,Myc Mediated Apoptosis Signaling,p70S6K Signaling,PI3K/AKT Signaling,Protein Kinase A Signaling
mmu-miR-375-3p	miR-375-3p (and other miRNAs w/seed UUGUUCG)	-3.13	0.001	Ingenuity Expert Findings,miRecords	Experimentally Observed	ENSMUSG00000053110	Yap1	-1.276	0.0335	transcription regulator	14-3-3-mediated Signaling,ErbB4 Signaling,HIPPO signaling
mmu-miR-200a-3p	miR-141-3p (and other miRNAs w/seed AACACUG)	-3.108	0.00443	TargetScan	High (predicted)	ENSMUSG00000038248	Sobp	-1.826	0.0014	other
mmu-miR-200a-3p	miR-141-3p (and other miRNAs w/seed AACACUG)	-3.108	0.00443	TargetScan	High (predicted)	ENSMUSG00000079480	Pin4	-1.661	0.0271	enzyme
mmu-miR-200a-3p	miR-141-3p (and other miRNAs w/seed AACACUG)	-3.108	0.00443	TargetScan	High (predicted)	ENSMUSG00000051391	Ywhag	-1.651	<0.001	other	14-3-3-mediated Signaling,Cell Cycle: G2/M DNA Damage Checkpoint Regulation,ERK/MAPK Signaling,ERK5 Signaling,HIPPO signaling,IGF-1 Signaling,Myc Mediated Apoptosis Signaling,p70S6K Signaling,PI3K/AKT Signaling,Protein Kinase A Signaling
mmu-miR-200a-3p	miR-141-3p (and other miRNAs w/seed AACACUG)	-3.108	0.00443	TargetScan	High (predicted)	ENSMUSG00000082229	Nap1l2	-1.611	<0.001	other
mmu-miR-200a-3p	miR-141-3p (and other miRNAs w/seed AACACUG)	-3.108	0.00443	TargetScan	High (predicted)	ENSMUSG00000029265	Dr1	-1.394	<0.001	transcription regulator	Assembly of RNA Polymerase II Complex
mmu-miR-200a-3p	miR-141-3p (and other miRNAs w/seed AACACUG)	-3.108	0.00443	TargetScan,miRecords	Experimentally Observed,Moderate (predicted)	ENSMUSG00000022306	Zfpm2	-1.329	0.0371	transcription regulator
mmu-miR-200a-3p	miR-141-3p (and other miRNAs w/seed AACACUG)	-3.108	0.00443	TargetScan	High (predicted)	ENSMUSG00000027765	P2ry1	-1.32	0.0122	G-protein coupled receptor	Gustation Pathway,P2Y Purigenic Receptor Signaling Pathway
mmu-miR-200a-3p	miR-141-3p (and other miRNAs w/seed AACACUG)	-3.108	0.00443	Ingenuity Expert Findings	Experimentally Observed	ENSMUSG00000053110	Yap1	-1.276	0.0335	transcription regulator	14-3-3-mediated Signaling,ErbB4 Signaling,HIPPO signaling
mmu-miR-200a-3p	miR-141-3p (and other miRNAs w/seed AACACUG)	-3.108	0.00443	TargetScan	High (predicted)	ENSMUSG00000021377	Dek	-1.235	0.0201	transcription regulator
mmu-miR-200a-3p	miR-141-3p (and other miRNAs w/seed AACACUG)	-3.108	0.00443	TargetScan	High (predicted)	ENSMUSG00000037905	Bri3bp	-1.222	0.00627	other
mmu-miR-200a-3p	miR-141-3p (and other miRNAs w/seed AACACUG)	-3.108	0.00443	TargetScan	High (predicted)	ENSMUSG00000021264	Yy1	-1.217	0.0142	transcription regulator	VDR/RXR Activation
mmu-miR-200a-3p	miR-141-3p (and other miRNAs w/seed AACACUG)	-3.108	0.00443	TargetScan	High (predicted)	ENSMUSG00000008475	Arpc5	-1.2	0.0273	other	Actin Cytoskeleton Signaling,Actin Nucleation by ARP-WASP Complex,Axonal Guidance Signaling,CD28 Signaling in T Helper Cells,Cdc42 Signaling,Clathrin-mediated Endocytosis Signaling,Corticotropin Releasing Hormone Signaling,Ephrin Receptor Signaling,Epithelial Adherens Junction Signaling,Fcγ Receptor-mediated Phagocytosis in Macrophages and Monocytes,fMLP Signaling in Neutrophils,Integrin Signalin…
mmu-miR-7014-5p	miR-6741-5p (and other miRNAs w/seed UGGGUGC)	-3.042	0.0424	TargetScan	High (predicted)	ENSMUSG00000027230	Creb3l1	-2.068	0.023	transcription regulator
mmu-miR-7014-5p	miR-6741-5p (and other miRNAs w/seed UGGGUGC)	-3.042	0.0424	TargetScan	High (predicted)	ENSMUSG00000049625	Tifab	-2.058	0.00346	other
mmu-miR-7014-5p	miR-6741-5p (and other miRNAs w/seed UGGGUGC)	-3.042	0.0424	TargetScan	High (predicted)	ENSMUSG00000031840	Rab3a	-1.23	0.00423	enzyme	AMPK Signaling
mmu-miR-7014-5p	miR-6741-5p (and other miRNAs w/seed UGGGUGC)	-3.042	0.0424	TargetScan	High (predicted)	ENSMUSG00000027581	Stmn3	-1.227	0.0167	other
mmu-miR-34c-5p	miR-34a-5p (and other miRNAs w/seed GGCAGUG)	-2.839	0.00369	TargetScan	High (predicted)	ENSMUSG00000027208	Fgf7	-1.924	0.0241	growth factor	Actin Cytoskeleton Signaling,Bladder Cancer Signaling,Clathrin-mediated Endocytosis Signaling,FGF Signaling,Regulation of the Epithelial-Mesenchymal Transition Pathway
mmu-miR-34c-5p	miR-34a-5p (and other miRNAs w/seed GGCAGUG)	-2.839	0.00369	TargetScan	High (predicted)	ENSMUSG00000035095	Fam167a	-1.912	0.00238	other
mmu-miR-34c-5p	miR-34a-5p (and other miRNAs w/seed GGCAGUG)	-2.839	0.00369	TargetScan	High (predicted)	ENSMUSG00000025867	Cplx2	-1.715	<0.001	other	Huntington's Disease Signaling
mmu-miR-34c-5p	miR-34a-5p (and other miRNAs w/seed GGCAGUG)	-2.839	0.00369	TargetScan,miRecords	Experimentally Observed,Moderate (predicted)	ENSMUSG00000019982	Myb	-1.673	0.0457	transcription regulator	Sumoylation Pathway
mmu-miR-34c-5p	miR-34a-5p (and other miRNAs w/seed GGCAGUG)	-2.839	0.00369	TargetScan	High (predicted)	ENSMUSG00000031748	Gnao1	-1.575	<0.001	enzyme	Androgen Signaling,Axonal Guidance Signaling,cAMP-mediated signaling,Cardiac Hypertrophy Signaling,Corticotropin Releasing Hormone Signaling,CREB Signaling in Neurons,CXCR4 Signaling,Endothelin-1 Signaling,Ephrin B Signaling,Ephrin Receptor Signaling,G Beta Gamma Signaling,G-Protein Coupled Receptor Signaling,IL-1 Signaling,Melatonin Signaling,Molecular Mechanisms of Cancer,Opioid Signaling Pathw…
mmu-miR-34c-5p	miR-34a-5p (and other miRNAs w/seed GGCAGUG)	-2.839	0.00369	TargetScan,miRecords	Experimentally Observed,Moderate (predicted)	ENSMUSG00000032085	Tagln	-1.563	0.0366	other
mmu-miR-34c-5p	miR-34a-5p (and other miRNAs w/seed GGCAGUG)	-2.839	0.00369	TargetScan	High (predicted)	ENSMUSG00000060371	Caln1	-1.536	0.00506	other
mmu-miR-34c-5p	miR-34a-5p (and other miRNAs w/seed GGCAGUG)	-2.839	0.00369	TargetScan	High (predicted)	ENSMUSG00000052957	Gas1	-1.507	0.0384	other
mmu-miR-34c-5p	miR-34a-5p (and other miRNAs w/seed GGCAGUG)	-2.839	0.00369	TargetScan	High (predicted)	ENSMUSG00000020894	Vamp2	-1.477	<0.001	other	Insulin Receptor Signaling
mmu-miR-34c-5p	miR-34a-5p (and other miRNAs w/seed GGCAGUG)	-2.839	0.00369	TargetScan	High (predicted)	ENSMUSG00000025427	Rnf165	-1.476	0.00343	enzyme
mmu-miR-34c-5p	miR-34a-5p (and other miRNAs w/seed GGCAGUG)	-2.839	0.00369	TargetScan	High (predicted)	ENSMUSG00000030209	Grin2b	-1.471	<0.001	ion channel	Amyotrophic Lateral Sclerosis Signaling,Calcium Signaling,Circadian Rhythm Signaling,CREB Signaling in Neurons,Dopamine-DARPP32 Feedback in cAMP Signaling,Ephrin Receptor Signaling,Glutamate Receptor Signaling,Huntington's Disease Signaling,Neuroinflammation Signaling Pathway,Neuropathic Pain Signaling In Dorsal Horn Neurons,nNOS Signaling in Neurons,Opioid Signaling Pathway,Synaptic Long Term Po…
mmu-miR-34c-5p	miR-34a-5p (and other miRNAs w/seed GGCAGUG)	-2.839	0.00369	Ingenuity Expert Findings	Experimentally Observed	ENSMUSG00000055447	Cd47	-1.425	0.00627	transmembrane receptor	Inhibition of Angiogenesis by TSP1
mmu-miR-34c-5p	miR-34a-5p (and other miRNAs w/seed GGCAGUG)	-2.839	0.00369	Ingenuity Expert Findings,TargetScan,miRecords	Experimentally Observed,Moderate (predicted)	ENSMUSG00000027276	Jag1	-1.412	0.0203	growth factor	Notch Signaling,Osteoarthritis Pathway,Regulation of the Epithelial-Mesenchymal Transition Pathway,Th1 and Th2 Activation Pathway,Th2 Pathway
mmu-miR-34c-5p	miR-34a-5p (and other miRNAs w/seed GGCAGUG)	-2.839	0.00369	TargetScan	High (predicted)	ENSMUSG00000038150	Ormdl3	-1.406	<0.001	other
mmu-miR-34c-5p	miR-34a-5p (and other miRNAs w/seed GGCAGUG)	-2.839	0.00369	TargetScan	High (predicted)	ENSMUSG00000029536	Gatc	-1.401	0.0272	enzyme
mmu-miR-34c-5p	miR-34a-5p (and other miRNAs w/seed GGCAGUG)	-2.839	0.00369	TargetScan	High (predicted)	ENSMUSG00000052981	Ube2ql1	-1.399	0.00802	enzyme
mmu-miR-34c-5p	miR-34a-5p (and other miRNAs w/seed GGCAGUG)	-2.839	0.00369	TargetScan	High (predicted)	ENSMUSG00000059146	Ntrk3	-1.39	0.00151	kinase	Axonal Guidance Signaling,Human Embryonic Stem Cell Pluripotency,Neurotrophin/TRK Signaling,NF-κB Signaling,PTEN Signaling,STAT3 Pathway,Thyroid Cancer Signaling
mmu-miR-34c-5p	miR-34a-5p (and other miRNAs w/seed GGCAGUG)	-2.839	0.00369	TargetScan	High (predicted)	ENSMUSG00000033578	Tmem35a	-1.382	0.00152	other
mmu-miR-34c-5p	miR-34a-5p (and other miRNAs w/seed GGCAGUG)	-2.839	0.00369	TargetScan	High (predicted)	ENSMUSG00000032012	Nectin1	-1.38	0.00817	other	Epithelial Adherens Junction Signaling,Sertoli Cell-Sertoli Cell Junction Signaling,Tight Junction Signaling
mmu-miR-34c-5p	miR-34a-5p (and other miRNAs w/seed GGCAGUG)	-2.839	0.00369	TargetScan	High (predicted)	ENSMUSG00000070304	Scn2b	-1.377	<0.001	ion channel
mmu-miR-34c-5p	miR-34a-5p (and other miRNAs w/seed GGCAGUG)	-2.839	0.00369	TargetScan	High (predicted)	ENSMUSG00000019831	Wasf1	-1.377	0.00371	other	Actin Cytoskeleton Signaling,Actin Nucleation by ARP-WASP Complex,Epithelial Adherens Junction Signaling,Rac Signaling,Regulation of Actin-based Motility by Rho,RhoA Signaling,RhoGDI Signaling,Signaling by Rho Family GTPases
mmu-miR-34c-5p	miR-34a-5p (and other miRNAs w/seed GGCAGUG)	-2.839	0.00369	TargetScan	High (predicted)	ENSMUSG00000028351	Brinp1	-1.375	0.00761	peptidase
mmu-miR-34c-5p	miR-34a-5p (and other miRNAs w/seed GGCAGUG)	-2.839	0.00369	TargetScan	High (predicted)	ENSMUSG00000037872	Ackr1	-1.357	0.00972	G-protein coupled receptor
mmu-miR-34c-5p	miR-34a-5p (and other miRNAs w/seed GGCAGUG)	-2.839	0.00369	TargetScan	High (predicted)	ENSMUSG00000028772	Zcchc17	-1.356	0.00307	other
mmu-miR-34c-5p	miR-34a-5p (and other miRNAs w/seed GGCAGUG)	-2.839	0.00369	TargetScan	High (predicted)	ENSMUSG00000038160	Atg5	-1.338	0.0143	other	Adipogenesis pathway,autophagy,Sirtuin Signaling Pathway
mmu-miR-34c-5p	miR-34a-5p (and other miRNAs w/seed GGCAGUG)	-2.839	0.00369	TargetScan	High (predicted)	ENSMUSG00000050069	Grem2	-1.338	0.0357	other
mmu-miR-34c-5p	miR-34a-5p (and other miRNAs w/seed GGCAGUG)	-2.839	0.00369	TargetScan	High (predicted)	ENSMUSG00000018411	Mapt	-1.322	0.0133	other	14-3-3-mediated Signaling,Amyloid Processing,CDK5 Signaling,Neuroinflammation Signaling Pathway,Neuroprotective Role of THOP1 in Alzheimer's Disease,p38 MAPK Signaling,p70S6K Signaling,Reelin Signaling in Neurons
mmu-miR-34c-5p	miR-34a-5p (and other miRNAs w/seed GGCAGUG)	-2.839	0.00369	TargetScan	High (predicted)	ENSMUSG00000047945	Marcksl1	-1.317	0.038	other
mmu-miR-34c-5p	miR-34a-5p (and other miRNAs w/seed GGCAGUG)	-2.839	0.00369	TargetScan	High (predicted)	ENSMUSG00000045287	Rtn4rl1	-1.314	0.0311	other
mmu-miR-34c-5p	miR-34a-5p (and other miRNAs w/seed GGCAGUG)	-2.839	0.00369	TargetScan	High (predicted)	ENSMUSG00000053963	Stum	-1.299	0.023	other
mmu-miR-34c-5p	miR-34a-5p (and other miRNAs w/seed GGCAGUG)	-2.839	0.00369	TargetScan	High (predicted)	ENSMUSG00000026374	Tsn	-1.293	0.018	other
mmu-miR-34c-5p	miR-34a-5p (and other miRNAs w/seed GGCAGUG)	-2.839	0.00369	TargetScan	High (predicted)	ENSMUSG00000054428	Atp5if1	-1.29	0.00356	other
mmu-miR-34c-5p	miR-34a-5p (and other miRNAs w/seed GGCAGUG)	-2.839	0.00369	TargetScan	High (predicted)	ENSMUSG00000021750	Fam107a	-1.288	<0.001	other
mmu-miR-34c-5p	miR-34a-5p (and other miRNAs w/seed GGCAGUG)	-2.839	0.00369	TargetScan	High (predicted)	ENSMUSG00000024639	Gnaq	-1.281	0.00698	enzyme	Adrenomedullin signaling pathway,Androgen Signaling,Axonal Guidance Signaling,Breast Cancer Regulation by Stathmin1,Cardiac Hypertrophy Signaling,Chemokine Signaling,Cholecystokinin/Gastrin-mediated Signaling,Corticotropin Releasing Hormone Signaling,CREB Signaling in Neurons,CXCR4 Signaling,Dopamine-DARPP32 Feedback in cAMP Signaling,Endothelin-1 Signaling,eNOS Signaling,Ephrin B Signaling,Ephri…
mmu-miR-34c-5p	miR-34a-5p (and other miRNAs w/seed GGCAGUG)	-2.839	0.00369	TargetScan	High (predicted)	ENSMUSG00000021102	Glrx5	-1.276	0.0298	other
mmu-miR-34c-5p	miR-34a-5p (and other miRNAs w/seed GGCAGUG)	-2.839	0.00369	TargetScan	High (predicted)	ENSMUSG00000071180	Smim15	-1.273	0.00859	other
mmu-miR-34c-5p	miR-34a-5p (and other miRNAs w/seed GGCAGUG)	-2.839	0.00369	TargetScan	High (predicted)	ENSMUSG00000035864	Syt1	-1.271	0.002	transporter
mmu-miR-34c-5p	miR-34a-5p (and other miRNAs w/seed GGCAGUG)	-2.839	0.00369	TargetScan	High (predicted)	ENSMUSG00000040896	Kcnd3	-1.269	0.00673	ion channel
mmu-miR-34c-5p	miR-34a-5p (and other miRNAs w/seed GGCAGUG)	-2.839	0.00369	TargetScan	High (predicted)	ENSMUSG00000018740	Slc25a35	-1.26	0.034	other
mmu-miR-34c-5p	miR-34a-5p (and other miRNAs w/seed GGCAGUG)	-2.839	0.00369	TargetScan,miRecords	Experimentally Observed,High (predicted)	ENSMUSG00000004936	Map2k1	-1.253	0.0337	kinase	14-3-3-mediated Signaling,4-1BB Signaling in T Lymphocytes,Actin Cytoskeleton Signaling,Acute Myeloid Leukemia Signaling,Acute Phase Response Signaling,Adrenomedullin signaling pathway,Aldosterone Signaling in Epithelial Cells,Antiproliferative Role of Somatostatin Receptor 2,Apoptosis Signaling,Axonal Guidance Signaling,B Cell Receptor Signaling,Bladder Cancer Signaling,BMP signaling pathway,Bre…
mmu-miR-34c-5p	miR-34a-5p (and other miRNAs w/seed GGCAGUG)	-2.839	0.00369	TargetScan	High (predicted)	ENSMUSG00000092035	Peg10	-1.243	0.0456	other
mmu-miR-34c-5p	miR-34a-5p (and other miRNAs w/seed GGCAGUG)	-2.839	0.00369	TargetScan	High (predicted)	ENSMUSG00000027698	Nceh1	-1.215	0.00636	enzyme
mmu-miR-1306-3p	miR-1306-3p (miRNAs w/seed CGUUGGC)	-2.331	<0.001	TargetScan	High (predicted)	ENSMUSG00000027420	Bfsp1	-1.721	0.0482	enzyme
mmu-miR-1306-3p	miR-1306-3p (miRNAs w/seed CGUUGGC)	-2.331	<0.001	TargetScan	High (predicted)	ENSMUSG00000062257	Opcml	-1.656	<0.001	other
mmu-miR-1306-3p	miR-1306-3p (miRNAs w/seed CGUUGGC)	-2.331	<0.001	TargetScan	High (predicted)	ENSMUSG00000026134	Prim2	-1.446	0.035	enzyme	Cell Cycle Control of Chromosomal Replication
mmu-miR-7032-3p	miR-7032-3p (and other miRNAs w/seed UCCUCUC)	-2.318	0.0119	TargetScan	High (predicted)	ENSMUSG00000032368	Zic1	-2.077	<0.001	transcription regulator
mmu-miR-7032-3p	miR-7032-3p (and other miRNAs w/seed UCCUCUC)	-2.318	0.0119	TargetScan	High (predicted)	ENSMUSG00000042873	Lhfpl4	-1.595	<0.001	other
mmu-miR-7032-3p	miR-7032-3p (and other miRNAs w/seed UCCUCUC)	-2.318	0.0119	TargetScan	High (predicted)	ENSMUSG00000024109	Nrxn1	-1.551	0.0011	transporter
mmu-miR-7032-3p	miR-7032-3p (and other miRNAs w/seed UCCUCUC)	-2.318	0.0119	TargetScan	High (predicted)	ENSMUSG00000030209	Grin2b	-1.471	<0.001	ion channel	Amyotrophic Lateral Sclerosis Signaling,Calcium Signaling,Circadian Rhythm Signaling,CREB Signaling in Neurons,Dopamine-DARPP32 Feedback in cAMP Signaling,Ephrin Receptor Signaling,Glutamate Receptor Signaling,Huntington's Disease Signaling,Neuroinflammation Signaling Pathway,Neuropathic Pain Signaling In Dorsal Horn Neurons,nNOS Signaling in Neurons,Opioid Signaling Pathway,Synaptic Long Term Po…
mmu-miR-7032-3p	miR-7032-3p (and other miRNAs w/seed UCCUCUC)	-2.318	0.0119	TargetScan	High (predicted)	ENSMUSG00000024425	Ndfip1	-1.427	<0.001	other
mmu-miR-7032-3p	miR-7032-3p (and other miRNAs w/seed UCCUCUC)	-2.318	0.0119	TargetScan	High (predicted)	ENSMUSG00000061578	Ksr2	-1.414	<0.001	kinase
mmu-miR-7032-3p	miR-7032-3p (and other miRNAs w/seed UCCUCUC)	-2.318	0.0119	TargetScan	High (predicted)	ENSMUSG00000021379	Id4	-1.395	0.00272	transcription regulator	Mouse Embryonic Stem Cell Pluripotency
mmu-miR-7032-3p	miR-7032-3p (and other miRNAs w/seed UCCUCUC)	-2.318	0.0119	TargetScan	High (predicted)	ENSMUSG00000026185	Igfbp5	-1.371	0.00163	other	Hepatic Fibrosis / Hepatic Stellate Cell Activation,IGF-1 Signaling,VDR/RXR Activation
mmu-miR-7032-3p	miR-7032-3p (and other miRNAs w/seed UCCUCUC)	-2.318	0.0119	TargetScan	High (predicted)	ENSMUSG00000026586	Prrx1	-1.369	0.00179	transcription regulator
mmu-miR-7032-3p	miR-7032-3p (and other miRNAs w/seed UCCUCUC)	-2.318	0.0119	TargetScan	High (predicted)	ENSMUSG00000022523	Fgf12	-1.344	0.00195	other	Actin Cytoskeleton Signaling,Bladder Cancer Signaling,Clathrin-mediated Endocytosis Signaling,FGF Signaling,Regulation of the Epithelial-Mesenchymal Transition Pathway
mmu-miR-7032-3p	miR-7032-3p (and other miRNAs w/seed UCCUCUC)	-2.318	0.0119	TargetScan	High (predicted)	ENSMUSG00000000171	Sdhd	-1.298	0.00378	enzyme	Mitochondrial Dysfunction,Oxidative Phosphorylation,Sirtuin Signaling Pathway,TCA Cycle II (Eukaryotic)
mmu-miR-7032-3p	miR-7032-3p (and other miRNAs w/seed UCCUCUC)	-2.318	0.0119	TargetScan	High (predicted)	ENSMUSG00000031144	Syp	-1.286	0.0028	transporter
mmu-miR-7032-3p	miR-7032-3p (and other miRNAs w/seed UCCUCUC)	-2.318	0.0119	TargetScan	High (predicted)	ENSMUSG00000038462	Uqcrfs1	-1.275	0.0225	enzyme	Mitochondrial Dysfunction,Oxidative Phosphorylation,Sirtuin Signaling Pathway
mmu-miR-7032-3p	miR-7032-3p (and other miRNAs w/seed UCCUCUC)	-2.318	0.0119	TargetScan	High (predicted)	ENSMUSG00000001687	Ubl3	-1.26	0.00917	other
mmu-miR-1982-3p	miR-6862-3p (and other miRNAs w/seed CUCACCC)	-2.159	0.00888	TargetScan	High (predicted)	ENSMUSG00000026208	Des	-1.896	0.0331	other	Signaling by Rho Family GTPases
mmu-miR-1982-3p	miR-6862-3p (and other miRNAs w/seed CUCACCC)	-2.159	0.00888	TargetScan	High (predicted)	ENSMUSG00000027420	Bfsp1	-1.721	0.0482	enzyme
mmu-miR-1982-3p	miR-6862-3p (and other miRNAs w/seed CUCACCC)	-2.159	0.00888	TargetScan	High (predicted)	ENSMUSG00000062309	Rpp25	-1.636	0.0209	other
mmu-miR-1982-3p	miR-6862-3p (and other miRNAs w/seed CUCACCC)	-2.159	0.00888	TargetScan	High (predicted)	ENSMUSG00000043279	Trim56	-1.548	<0.001	enzyme
mmu-miR-1982-3p	miR-6862-3p (and other miRNAs w/seed CUCACCC)	-2.159	0.00888	TargetScan	High (predicted)	ENSMUSG00000022285	Ywhaz	-1.531	<0.001	enzyme	14-3-3-mediated Signaling,Cell Cycle: G2/M DNA Damage Checkpoint Regulation,ERK/MAPK Signaling,ERK5 Signaling,HIPPO signaling,IGF-1 Signaling,Myc Mediated Apoptosis Signaling,p70S6K Signaling,PI3K/AKT Signaling,Protein Kinase A Signaling
mmu-miR-1982-3p	miR-6862-3p (and other miRNAs w/seed CUCACCC)	-2.159	0.00888	TargetScan	High (predicted)	ENSMUSG00000079737	Bfar	-1.481	0.0137	enzyme
mmu-miR-1982-3p	miR-6862-3p (and other miRNAs w/seed CUCACCC)	-2.159	0.00888	TargetScan	High (predicted)	ENSMUSG00000073755	C1orf216	-1.479	<0.001	other
mmu-miR-1982-3p	miR-6862-3p (and other miRNAs w/seed CUCACCC)	-2.159	0.00888	TargetScan	High (predicted)	ENSMUSG00000014074	Rnf168	-1.464	<0.001	enzyme	ATM Signaling
mmu-miR-1982-3p	miR-6862-3p (and other miRNAs w/seed CUCACCC)	-2.159	0.00888	TargetScan	High (predicted)	ENSMUSG00000023020	Cox14	-1.459	0.00267	other
mmu-miR-1982-3p	miR-6862-3p (and other miRNAs w/seed CUCACCC)	-2.159	0.00888	TargetScan	High (predicted)	ENSMUSG00000021127	Zfp36l1	-1.452	0.00112	transcription regulator
mmu-miR-1982-3p	miR-6862-3p (and other miRNAs w/seed CUCACCC)	-2.159	0.00888	TargetScan	High (predicted)	ENSMUSG00000066042	Med18	-1.449	0.0139	other	Estrogen Receptor Signaling
mmu-miR-1982-3p	miR-6862-3p (and other miRNAs w/seed CUCACCC)	-2.159	0.00888	TargetScan	High (predicted)	ENSMUSG00000022505	Emp2	-1.417	0.024	other
mmu-miR-1982-3p	miR-6862-3p (and other miRNAs w/seed CUCACCC)	-2.159	0.00888	TargetScan	High (predicted)	ENSMUSG00000046032	Snx12	-1.393	<0.001	transporter
mmu-miR-1982-3p	miR-6862-3p (and other miRNAs w/seed CUCACCC)	-2.159	0.00888	TargetScan	High (predicted)	ENSMUSG00000024617	Camk2a	-1.351	0.00119	kinase	B Cell Receptor Signaling,Breast Cancer Regulation by Stathmin1,Calcium Signaling,cAMP-mediated signaling,Chemokine Signaling,CREB Signaling in Neurons,Crosstalk between Dendritic Cells and Natural Killer Cells,G-Protein Coupled Receptor Signaling,Glioma Signaling,GM-CSF Signaling,GNRH Signaling,iCOS-iCOSL Signaling in T Helper Cells,Melatonin Signaling,Molecular Mechanisms of Cancer,Neuropathic …
mmu-miR-1982-3p	miR-6862-3p (and other miRNAs w/seed CUCACCC)	-2.159	0.00888	TargetScan	High (predicted)	ENSMUSG00000022415	Syngr1	-1.314	<0.001	transporter
mmu-miR-1982-3p	miR-6862-3p (and other miRNAs w/seed CUCACCC)	-2.159	0.00888	TargetScan	High (predicted)	ENSMUSG00000003948	Mmd	-1.312	0.0125	kinase
mmu-miR-1982-3p	miR-6862-3p (and other miRNAs w/seed CUCACCC)	-2.159	0.00888	TargetScan	High (predicted)	ENSMUSG00000006463	Zdhhc24	-1.305	0.004	other
mmu-miR-1982-3p	miR-6862-3p (and other miRNAs w/seed CUCACCC)	-2.159	0.00888	TargetScan	High (predicted)	ENSMUSG00000001687	Ubl3	-1.26	0.00917	other
mmu-miR-1982-3p	miR-6862-3p (and other miRNAs w/seed CUCACCC)	-2.159	0.00888	TargetScan	High (predicted)	ENSMUSG00000061536	Sec22c	-1.256	0.0108	other
mmu-miR-1982-3p	miR-6862-3p (and other miRNAs w/seed CUCACCC)	-2.159	0.00888	TargetScan	High (predicted)	ENSMUSG00000034300	Fam53c	-1.243	0.0475	other
mmu-miR-1982-3p	miR-6862-3p (and other miRNAs w/seed CUCACCC)	-2.159	0.00888	TargetScan	High (predicted)	ENSMUSG00000045348	Nyap1	-1.232	0.00806	other
mmu-miR-1982-3p	miR-6862-3p (and other miRNAs w/seed CUCACCC)	-2.159	0.00888	TargetScan	High (predicted)	ENSMUSG00000032733	Snx33	-1.229	0.0108	other
mmu-miR-1982-3p	miR-6862-3p (and other miRNAs w/seed CUCACCC)	-2.159	0.00888	TargetScan	High (predicted)	ENSMUSG00000025264	Tsr2	-1.209	0.0167	other
mmu-miR-1982-3p	miR-6862-3p (and other miRNAs w/seed CUCACCC)	-2.159	0.00888	TargetScan	High (predicted)	ENSMUSG00000039001	Rps21	-1.2	0.0377	other	EIF2 Signaling,mTOR Signaling,Regulation of eIF4 and p70S6K Signaling
mmu-miR-3569-3p	miR-3569-3p (and other miRNAs w/seed CAGUCUG)	-2.003	0.0387	TargetScan	High (predicted)	ENSMUSG00000044250	Pced1b	-1.764	0.0138	other
mmu-miR-3569-3p	miR-3569-3p (and other miRNAs w/seed CAGUCUG)	-2.003	0.0387	TargetScan	High (predicted)	ENSMUSG00000045515	Pou3f3	-1.674	<0.001	transcription regulator
mmu-miR-3569-3p	miR-3569-3p (and other miRNAs w/seed CAGUCUG)	-2.003	0.0387	TargetScan	High (predicted)	ENSMUSG00000073096	Lrrc61	-1.612	<0.001	other
mmu-miR-3569-3p	miR-3569-3p (and other miRNAs w/seed CAGUCUG)	-2.003	0.0387	TargetScan	High (predicted)	ENSMUSG00000074748	Atxn7l3b	-1.524	<0.001	other
mmu-miR-3569-3p	miR-3569-3p (and other miRNAs w/seed CAGUCUG)	-2.003	0.0387	TargetScan	High (predicted)	ENSMUSG00000026514	Cnih3	-1.457	0.0127	transporter
mmu-miR-3569-3p	miR-3569-3p (and other miRNAs w/seed CAGUCUG)	-2.003	0.0387	TargetScan	High (predicted)	ENSMUSG00000047747	Rnf150	-1.424	0.00214	peptidase
mmu-miR-3569-3p	miR-3569-3p (and other miRNAs w/seed CAGUCUG)	-2.003	0.0387	TargetScan	High (predicted)	ENSMUSG00000032698	Lmo2	-1.405	0.0355	transcription regulator
mmu-miR-3569-3p	miR-3569-3p (and other miRNAs w/seed CAGUCUG)	-2.003	0.0387	TargetScan	High (predicted)	ENSMUSG00000029203	Ube2k	-1.272	0.00138	transcription regulator	Hypoxia Signaling in the Cardiovascular System,NRF2-mediated Oxidative Stress Response,Protein Ubiquitination Pathway
mmu-miR-3569-3p	miR-3569-3p (and other miRNAs w/seed CAGUCUG)	-2.003	0.0387	TargetScan	High (predicted)	ENSMUSG00000017734	Dbndd2	-1.205	0.0425	other
mmu-miR-409-5p	miR-409-5p (and other miRNAs w/seed GGUUACC)	-1.907	0.00529	TargetScan	High (predicted)	ENSMUSG00000064280	Ccdc146	-3.77	<0.001	other
mmu-miR-409-5p	miR-409-5p (and other miRNAs w/seed GGUUACC)	-1.907	0.00529	TargetScan	High (predicted)	ENSMUSG00000078786	C19orf54	-1.342	0.0117	other
mmu-miR-409-5p	miR-409-5p (and other miRNAs w/seed GGUUACC)	-1.907	0.00529	TargetScan	High (predicted)	ENSMUSG00000022500	Litaf	-1.327	0.00447	transcription regulator
mmu-miR-409-5p	miR-409-5p (and other miRNAs w/seed GGUUACC)	-1.907	0.00529	TargetScan	High (predicted)	ENSMUSG00000046160	Olig1	-1.323	0.0153	transcription regulator
mmu-miR-409-5p	miR-409-5p (and other miRNAs w/seed GGUUACC)	-1.907	0.00529	TargetScan	High (predicted)	ENSMUSG00000039989	Cbx4	-1.296	0.0165	transcription regulator	Sumoylation Pathway
mmu-miR-409-5p	miR-409-5p (and other miRNAs w/seed GGUUACC)	-1.907	0.00529	TargetScan	High (predicted)	ENSMUSG00000007989	Fzd3	-1.255	0.0232	G-protein coupled receptor	Adipogenesis pathway,Axonal Guidance Signaling,Basal Cell Carcinoma Signaling,Colorectal Cancer Metastasis Signaling,Factors Promoting Cardiogenesis in Vertebrates,Glioblastoma Multiforme Signaling,Human Embryonic Stem Cell Pluripotency,Molecular Mechanisms of Cancer,Mouse Embryonic Stem Cell Pluripotency,Osteoarthritis Pathway,Ovarian Cancer Signaling,PCP pathway,Regulation of the Epithelial-Mes…
mmu-miR-409-5p	miR-409-5p (and other miRNAs w/seed GGUUACC)	-1.907	0.00529	TargetScan	High (predicted)	ENSMUSG00000092035	Peg10	-1.243	0.0456	other
mmu-miR-409-5p	miR-409-5p (and other miRNAs w/seed GGUUACC)	-1.907	0.00529	TargetScan	High (predicted)	ENSMUSG00000033998	Kcnk1	-1.232	0.0126	ion channel
mmu-miR-448-3p	miR-448-3p (and other miRNAs w/seed UGCAUAU)	-1.727	0.0487	TargetScan	High (predicted)	ENSMUSG00000042293	C11orf71	-6.53	<0.001	other
mmu-miR-448-3p	miR-448-3p (and other miRNAs w/seed UGCAUAU)	-1.727	0.0487	TargetScan	High (predicted)	ENSMUSG00000045655	Fam216b	-2.904	0.00827	other
mmu-miR-448-3p	miR-448-3p (and other miRNAs w/seed UGCAUAU)	-1.727	0.0487	TargetScan	High (predicted)	ENSMUSG00000026831	C9orf116	-1.846	0.0206	other
mmu-miR-448-3p	miR-448-3p (and other miRNAs w/seed UGCAUAU)	-1.727	0.0487	TargetScan	High (predicted)	ENSMUSG00000022114	Spry2	-1.523	0.0299	other	Neurotrophin/TRK Signaling
mmu-miR-448-3p	miR-448-3p (and other miRNAs w/seed UGCAUAU)	-1.727	0.0487	TargetScan	High (predicted)	ENSMUSG00000037196	Pacrg	-1.411	0.0499	other
mmu-miR-448-3p	miR-448-3p (and other miRNAs w/seed UGCAUAU)	-1.727	0.0487	TargetScan	High (predicted)	ENSMUSG00000049536	Tceal1	-1.367	0.0155	transcription regulator
mmu-miR-448-3p	miR-448-3p (and other miRNAs w/seed UGCAUAU)	-1.727	0.0487	TargetScan	High (predicted)	ENSMUSG00000035329	Fbxo33	-1.302	0.00128	other
mmu-miR-448-3p	miR-448-3p (and other miRNAs w/seed UGCAUAU)	-1.727	0.0487	TargetScan	High (predicted)	ENSMUSG00000042604	Kcna4	-1.301	0.019	ion channel
mmu-miR-448-3p	miR-448-3p (and other miRNAs w/seed UGCAUAU)	-1.727	0.0487	TargetScan	High (predicted)	ENSMUSG00000063236	C8orf33	-1.29	0.0104	other
mmu-miR-448-3p	miR-448-3p (and other miRNAs w/seed UGCAUAU)	-1.727	0.0487	TargetScan	High (predicted)	ENSMUSG00000079477	Rab7a	-1.279	0.00172	enzyme	AMPK Signaling,Clathrin-mediated Endocytosis Signaling,IL-12 Signaling and Production in Macrophages,Phagosome Maturation,Remodeling of Epithelial Adherens Junctions
mmu-miR-448-3p	miR-448-3p (and other miRNAs w/seed UGCAUAU)	-1.727	0.0487	TargetScan	High (predicted)	ENSMUSG00000023460	Rab12	-1.267	0.00138	enzyme
mmu-miR-448-3p	miR-448-3p (and other miRNAs w/seed UGCAUAU)	-1.727	0.0487	TargetScan	High (predicted)	ENSMUSG00000029309	Sparcl1	-1.239	0.00689	other
mmu-miR-26b-3p	miR-26b-3p (and other miRNAs w/seed CUGUUCU)	-1.719	0.0065	TargetScan	High (predicted)	ENSMUSG00000021760	Gpx8	-2.486	0.00867	enzyme	Glutathione Redox Reactions I
mmu-miR-26b-3p	miR-26b-3p (and other miRNAs w/seed CUGUUCU)	-1.719	0.0065	TargetScan	High (predicted)	ENSMUSG00000027230	Creb3l1	-2.068	0.023	transcription regulator
mmu-miR-26b-3p	miR-26b-3p (and other miRNAs w/seed CUGUUCU)	-1.719	0.0065	TargetScan	High (predicted)	ENSMUSG00000074170	Plekhf1	-1.675	0.018	other
mmu-miR-26b-3p	miR-26b-3p (and other miRNAs w/seed CUGUUCU)	-1.719	0.0065	TargetScan	High (predicted)	ENSMUSG00000018666	Cbx1	-1.588	0.00299	transcription regulator	ATM Signaling
mmu-miR-26b-3p	miR-26b-3p (and other miRNAs w/seed CUGUUCU)	-1.719	0.0065	TargetScan	High (predicted)	ENSMUSG00000044550	Tceal6	-1.553	<0.001	other
mmu-miR-26b-3p	miR-26b-3p (and other miRNAs w/seed CUGUUCU)	-1.719	0.0065	TargetScan	High (predicted)	ENSMUSG00000026586	Prrx1	-1.369	0.00179	transcription regulator
mmu-miR-26b-3p	miR-26b-3p (and other miRNAs w/seed CUGUUCU)	-1.719	0.0065	TargetScan	High (predicted)	ENSMUSG00000067995	Gtf2f2	-1.367	0.0191	transcription regulator	Estrogen Receptor Signaling,Glucocorticoid Receptor Signaling
mmu-miR-26b-3p	miR-26b-3p (and other miRNAs w/seed CUGUUCU)	-1.719	0.0065	TargetScan	High (predicted)	ENSMUSG00000073514	Dok6	-1.326	0.03	other	GDNF Family Ligand-Receptor Interactions
mmu-miR-26b-3p	miR-26b-3p (and other miRNAs w/seed CUGUUCU)	-1.719	0.0065	TargetScan	High (predicted)	ENSMUSG00000021719	Rgs7bp	-1.297	0.0109	other
mmu-miR-26b-3p	miR-26b-3p (and other miRNAs w/seed CUGUUCU)	-1.719	0.0065	TargetScan	High (predicted)	ENSMUSG00000027665	Pik3ca	-1.269	0.0133	kinase	14-3-3-mediated Signaling,3-phosphoinositide Biosynthesis,Actin Cytoskeleton Signaling,Acute Myeloid Leukemia Signaling,Acute Phase Response Signaling,Adrenomedullin signaling pathway,Aldosterone Signaling in Epithelial Cells,AMPK Signaling,Amyotrophic Lateral Sclerosis Signaling,Angiopoietin Signaling,Antiproliferative Role of Somatostatin Receptor 2,Axonal Guidance Signaling,B Cell Receptor Sig…
mmu-miR-3087-3p	miR-3087-3p (and other miRNAs w/seed AACUCAC)	-1.706	0.00752	TargetScan	High (predicted)	ENSMUSG00000070493	Chchd2	-1.324	0.00119	other
mmu-miR-429-3p	miR-200b-3p (and other miRNAs w/seed AAUACUG)	-1.662	0.0189	TargetScan	High (predicted)	ENSMUSG00000048616	Nog	-3.738	0.00176	growth factor	BMP signaling pathway,Factors Promoting Cardiogenesis in Vertebrates,Human Embryonic Stem Cell Pluripotency
mmu-miR-429-3p	miR-200b-3p (and other miRNAs w/seed AAUACUG)	-1.662	0.0189	TargetScan	High (predicted)	ENSMUSG00000051391	Ywhag	-1.651	<0.001	other	14-3-3-mediated Signaling,Cell Cycle: G2/M DNA Damage Checkpoint Regulation,ERK/MAPK Signaling,ERK5 Signaling,HIPPO signaling,IGF-1 Signaling,Myc Mediated Apoptosis Signaling,p70S6K Signaling,PI3K/AKT Signaling,Protein Kinase A Signaling
mmu-miR-429-3p	miR-200b-3p (and other miRNAs w/seed AAUACUG)	-1.662	0.0189	TargetScan	High (predicted)	ENSMUSG00000016087	Fli1	-1.583	0.0254	transcription regulator
mmu-miR-429-3p	miR-200b-3p (and other miRNAs w/seed AAUACUG)	-1.662	0.0189	TargetScan	High (predicted)	ENSMUSG00000037653	Kctd8	-1.499	0.026	other
mmu-miR-429-3p	miR-200b-3p (and other miRNAs w/seed AAUACUG)	-1.662	0.0189	TargetScan	High (predicted)	ENSMUSG00000027273	Snap25	-1.407	0.0053	transporter	Huntington's Disease Signaling,Phagosome Maturation,Tight Junction Signaling
mmu-miR-429-3p	miR-200b-3p (and other miRNAs w/seed AAUACUG)	-1.662	0.0189	TargetScan,miRecords	Experimentally Observed,High (predicted)	ENSMUSG00000022306	Zfpm2	-1.329	0.0371	transcription regulator
mmu-miR-429-3p	miR-200b-3p (and other miRNAs w/seed AAUACUG)	-1.662	0.0189	TargetScan,miRecords	Experimentally Observed,High (predicted)	ENSMUSG00000028967	Errfi1	-1.315	<0.001	other	Neuregulin Signaling
mmu-miR-429-3p	miR-200b-3p (and other miRNAs w/seed AAUACUG)	-1.662	0.0189	TargetScan	High (predicted)	ENSMUSG00000003948	Mmd	-1.312	0.0125	kinase
mmu-miR-429-3p	miR-200b-3p (and other miRNAs w/seed AAUACUG)	-1.662	0.0189	TargetScan	High (predicted)	ENSMUSG00000038668	Lpar1	-1.299	0.0203	G-protein coupled receptor	cAMP-mediated signaling,eNOS Signaling,G-Protein Coupled Receptor Signaling,Gap Junction Signaling,Gα12/13 Signaling,Gαi Signaling,RhoA Signaling
mmu-miR-429-3p	miR-200b-3p (and other miRNAs w/seed AAUACUG)	-1.662	0.0189	TargetScan	High (predicted)	ENSMUSG00000036167	Pphln1	-1.291	0.00161	other
mmu-miR-429-3p	miR-200b-3p (and other miRNAs w/seed AAUACUG)	-1.662	0.0189	TargetScan	High (predicted)	ENSMUSG00000020015	Cdk17	-1.281	0.0182	kinase	Cell Cycle Control of Chromosomal Replication,Molecular Mechanisms of Cancer
mmu-miR-429-3p	miR-200b-3p (and other miRNAs w/seed AAUACUG)	-1.662	0.0189	TargetScan	High (predicted)	ENSMUSG00000046096	C16orf52	-1.274	<0.001	other
mmu-miR-429-3p	miR-200b-3p (and other miRNAs w/seed AAUACUG)	-1.662	0.0189	TargetScan	High (predicted)	ENSMUSG00000039410	Prdm16	-1.261	0.0218	transcription regulator
mmu-miR-429-3p	miR-200b-3p (and other miRNAs w/seed AAUACUG)	-1.662	0.0189	TargetScan	High (predicted)	ENSMUSG00000027739	Rab33b	-1.253	0.0164	enzyme
mmu-miR-429-3p	miR-200b-3p (and other miRNAs w/seed AAUACUG)	-1.662	0.0189	TargetScan,miRecords	Experimentally Observed,Moderate (predicted)	ENSMUSG00000029636	Wasf3	-1.236	0.00441	other	Signaling by Rho Family GTPases
mmu-miR-429-3p	miR-200b-3p (and other miRNAs w/seed AAUACUG)	-1.662	0.0189	TargetScan	High (predicted)	ENSMUSG00000069237	Fam8a1	-1.213	0.0164	other
mmu-miR-429-3p	miR-200b-3p (and other miRNAs w/seed AAUACUG)	-1.662	0.0189	TargetScan	High (predicted)	ENSMUSG00000031517	Gpm6a	-1.213	0.0322	ion channel
mmu-miR-99b-5p	miR-100-5p (and other miRNAs w/seed ACCCGUA)	-1.498	<0.001	TargetScan	High (predicted)	ENSMUSG00000028161	Ppp3ca	-1.77	<0.001	phosphatase	3-phosphoinositide Biosynthesis,3-phosphoinositide Degradation,Amyotrophic Lateral Sclerosis Signaling,Axonal Guidance Signaling,B Cell Receptor Signaling,Calcium Signaling,Calcium-induced T Lymphocyte Apoptosis,cAMP-mediated signaling,Cardiac Hypertrophy Signaling,CD28 Signaling in T Helper Cells,Clathrin-mediated Endocytosis Signaling,D-myo-inositol (1,4,5,6)-Tetrakisphosphate Biosynthesis,D-my…
mmu-miR-99b-5p	miR-100-5p (and other miRNAs w/seed ACCCGUA)	-1.498	<0.001	TargetScan	High (predicted)	ENSMUSG00000037625	Cldn11	-1.452	<0.001	other	Agranulocyte Adhesion and Diapedesis,Granulocyte Adhesion and Diapedesis,Leukocyte Extravasation Signaling,Sertoli Cell-Sertoli Cell Junction Signaling,Tight Junction Signaling
mmu-miR-99b-5p	miR-100-5p (and other miRNAs w/seed ACCCGUA)	-1.498	<0.001	TargetScan	High (predicted)	ENSMUSG00000059146	Ntrk3	-1.39	0.00151	kinase	Axonal Guidance Signaling,Human Embryonic Stem Cell Pluripotency,Neurotrophin/TRK Signaling,NF-κB Signaling,PTEN Signaling,STAT3 Pathway,Thyroid Cancer Signaling
mmu-miR-99b-5p	miR-100-5p (and other miRNAs w/seed ACCCGUA)	-1.498	<0.001	TargetScan	High (predicted)	ENSMUSG00000002808	Epdr1	-1.252	0.00267	other
mmu-miR-501-3p	miR-501-3p (and other miRNAs w/seed AUGCACC)	-1.495	0.00147	TargetScan	High (predicted)	ENSMUSG00000027376	Prom2	-3.378	0.00507	transmembrane receptor
mmu-miR-501-3p	miR-501-3p (and other miRNAs w/seed AUGCACC)	-1.495	0.00147	TargetScan	High (predicted)	ENSMUSG00000026576	Atp1b1	-1.489	<0.001	transporter
mmu-miR-501-3p	miR-501-3p (and other miRNAs w/seed AUGCACC)	-1.495	0.00147	TargetScan	High (predicted)	ENSMUSG00000020709	Adap2	-1.449	0.00787	other
mmu-miR-501-3p	miR-501-3p (and other miRNAs w/seed AUGCACC)	-1.495	0.00147	TargetScan	High (predicted)	ENSMUSG00000026021	Sumo1	-1.382	0.00601	enzyme	Glucocorticoid Receptor Signaling,Hypoxia Signaling in the Cardiovascular System,Sumoylation Pathway,Xenobiotic Metabolism Signaling
mmu-miR-501-3p	miR-501-3p (and other miRNAs w/seed AUGCACC)	-1.495	0.00147	TargetScan	High (predicted)	ENSMUSG00000022500	Litaf	-1.327	0.00447	transcription regulator
mmu-miR-501-3p	miR-501-3p (and other miRNAs w/seed AUGCACC)	-1.495	0.00147	Ingenuity Expert Findings	Experimentally Observed	ENSMUSG00000046532	Ar	-1.31	0.00864	ligand-dependent nuclear receptor	Androgen Signaling,Glucocorticoid Receptor Signaling,Prostate Cancer Signaling,Sumoylation Pathway
mmu-miR-501-3p	miR-501-3p (and other miRNAs w/seed AUGCACC)	-1.495	0.00147	TargetScan	High (predicted)	ENSMUSG00000044792	Isca1	-1.291	0.00476	other
mmu-miR-501-3p	miR-501-3p (and other miRNAs w/seed AUGCACC)	-1.495	0.00147	TargetScan	High (predicted)	ENSMUSG00000063236	C8orf33	-1.29	0.0104	other
mmu-miR-501-3p	miR-501-3p (and other miRNAs w/seed AUGCACC)	-1.495	0.00147	TargetScan	High (predicted)	ENSMUSG00000017929	B4galt5	-1.288	0.0203	enzyme
mmu-miR-501-3p	miR-501-3p (and other miRNAs w/seed AUGCACC)	-1.495	0.00147	TargetScan	High (predicted)	ENSMUSG00000055430	Nap1l5	-1.225	0.0478	other
mmu-miR-501-3p	miR-501-3p (and other miRNAs w/seed AUGCACC)	-1.495	0.00147	TargetScan	High (predicted)	ENSMUSG00000046876	Atxn1	-1.213	0.023	transcription regulator
mmu-miR-486b-5p	miR-486-5p (and other miRNAs w/seed CCUGUAC)	-1.42	0.0385	TargetScan	High (predicted)	ENSMUSG00000021760	Gpx8	-2.486	0.00867	enzyme	Glutathione Redox Reactions I
mmu-miR-486b-5p	miR-486-5p (and other miRNAs w/seed CCUGUAC)	-1.42	0.0385	TargetScan	High (predicted)	ENSMUSG00000046447	Camk2n1	-2.217	<0.001	kinase
mmu-miR-486b-5p	miR-486-5p (and other miRNAs w/seed CCUGUAC)	-1.42	0.0385	TargetScan	High (predicted)	ENSMUSG00000035357	Pdzrn3	-1.963	0.0216	enzyme
mmu-miR-486b-5p	miR-486-5p (and other miRNAs w/seed CCUGUAC)	-1.42	0.0385	TargetScan	High (predicted)	ENSMUSG00000027208	Fgf7	-1.924	0.0241	growth factor	Actin Cytoskeleton Signaling,Bladder Cancer Signaling,Clathrin-mediated Endocytosis Signaling,FGF Signaling,Regulation of the Epithelial-Mesenchymal Transition Pathway
mmu-miR-486b-5p	miR-486-5p (and other miRNAs w/seed CCUGUAC)	-1.42	0.0385	Ingenuity Expert Findings,TargetScan	Experimentally Observed,High (predicted)	ENSMUSG00000044167	Foxo1	-1.601	0.0222	transcription regulator	14-3-3-mediated Signaling,Adipogenesis pathway,AMPK Signaling,Angiopoietin Signaling,B Cell Receptor Signaling,Cancer Drug Resistance By Drug Efflux,Cell Cycle: G1/S Checkpoint Regulation,Docosahexaenoic Acid (DHA) Signaling,ErbB Signaling,ErbB2-ErbB3 Signaling,FXR/RXR Activation,Glioblastoma Multiforme Signaling,HER-2 Signaling in Breast Cancer,Human Embryonic Stem Cell Pluripotency,IGF-1 Signal…
mmu-miR-486b-5p	miR-486-5p (and other miRNAs w/seed CCUGUAC)	-1.42	0.0385	TargetScan	High (predicted)	ENSMUSG00000022200	Golph3	-1.367	<0.001	other
mmu-miR-486b-5p	miR-486-5p (and other miRNAs w/seed CCUGUAC)	-1.42	0.0385	TargetScan	High (predicted)	ENSMUSG00000075700	Selenot	-1.316	0.00254	enzyme	Antioxidant Action of Vitamin C,Thioredoxin Pathway,Vitamin-C Transport
mmu-miR-486b-5p	miR-486-5p (and other miRNAs w/seed CCUGUAC)	-1.42	0.0385	TargetScan	High (predicted)	ENSMUSG00000002477	Snrpd1	-1.299	0.0278	other	Systemic Lupus Erythematosus Signaling
mmu-miR-486b-5p	miR-486-5p (and other miRNAs w/seed CCUGUAC)	-1.42	0.0385	TargetScan	High (predicted)	ENSMUSG00000044792	Isca1	-1.291	0.00476	other
mmu-miR-486b-5p	miR-486-5p (and other miRNAs w/seed CCUGUAC)	-1.42	0.0385	TargetScan	High (predicted)	ENSMUSG00000037573	Tob1	-1.289	0.0146	transcription regulator	Antiproliferative Role of TOB in T Cell Signaling,Regulation of IL-2 Expression in Activated and Anergic T Lymphocytes
mmu-miR-486b-5p	miR-486-5p (and other miRNAs w/seed CCUGUAC)	-1.42	0.0385	TargetScan	High (predicted)	ENSMUSG00000032470	Mras	-1.288	0.00676	enzyme	14-3-3-mediated Signaling,Actin Cytoskeleton Signaling,Actin Nucleation by ARP-WASP Complex,Acute Myeloid Leukemia Signaling,Acute Phase Response Signaling,Adrenomedullin signaling pathway,Agrin Interactions at Neuromuscular Junction,AMPK Signaling,Androgen Signaling,Angiopoietin Signaling,Antiproliferative Role of Somatostatin Receptor 2,Apoptosis Signaling,Axonal Guidance Signaling,B Cell Recep…
mmu-miR-486b-5p	miR-486-5p (and other miRNAs w/seed CCUGUAC)	-1.42	0.0385	TargetScan	High (predicted)	ENSMUSG00000027663	Zmat3	-1.249	<0.001	other
mmu-miR-486b-5p	miR-486-5p (and other miRNAs w/seed CCUGUAC)	-1.42	0.0385	TargetScan	High (predicted)	ENSMUSG00000032482	Cspg5	-1.207	0.0118	growth factor
mmu-miR-7224-3p	miR-181a-2-3p (and other miRNAs w/seed CCACUGA)	-1.391	0.00393	TargetScan	High (predicted)	ENSMUSG00000026023	Cdk15	-5.85	0.00717	kinase	Cell Cycle Control of Chromosomal Replication,Molecular Mechanisms of Cancer
mmu-miR-7224-3p	miR-181a-2-3p (and other miRNAs w/seed CCACUGA)	-1.391	0.00393	TargetScan	High (predicted)	ENSMUSG00000032514	Ttc21a	-2.136	0.0294	other
mmu-miR-7224-3p	miR-181a-2-3p (and other miRNAs w/seed CCACUGA)	-1.391	0.00393	TargetScan	High (predicted)	ENSMUSG00000073910	Mob3b	-1.828	<0.001	other
mmu-miR-7224-3p	miR-181a-2-3p (and other miRNAs w/seed CCACUGA)	-1.391	0.00393	TargetScan	High (predicted)	ENSMUSG00000045763	Basp1	-1.7	<0.001	transcription regulator
mmu-miR-7224-3p	miR-181a-2-3p (and other miRNAs w/seed CCACUGA)	-1.391	0.00393	TargetScan	High (predicted)	ENSMUSG00000031246	Sh3bgrl	-1.696	<0.001	other
mmu-miR-7224-3p	miR-181a-2-3p (and other miRNAs w/seed CCACUGA)	-1.391	0.00393	TargetScan	High (predicted)	ENSMUSG00000016087	Fli1	-1.583	0.0254	transcription regulator
mmu-miR-7224-3p	miR-181a-2-3p (and other miRNAs w/seed CCACUGA)	-1.391	0.00393	TargetScan	High (predicted)	ENSMUSG00000034254	Agpat1	-1.475	<0.001	enzyme	CDP-diacylglycerol Biosynthesis I,Phosphatidylglycerol Biosynthesis II (Non-plastidic),Triacylglycerol Biosynthesis
mmu-miR-7224-3p	miR-181a-2-3p (and other miRNAs w/seed CCACUGA)	-1.391	0.00393	TargetScan	High (predicted)	ENSMUSG00000030209	Grin2b	-1.471	<0.001	ion channel	Amyotrophic Lateral Sclerosis Signaling,Calcium Signaling,Circadian Rhythm Signaling,CREB Signaling in Neurons,Dopamine-DARPP32 Feedback in cAMP Signaling,Ephrin Receptor Signaling,Glutamate Receptor Signaling,Huntington's Disease Signaling,Neuroinflammation Signaling Pathway,Neuropathic Pain Signaling In Dorsal Horn Neurons,nNOS Signaling in Neurons,Opioid Signaling Pathway,Synaptic Long Term Po…
mmu-miR-7224-3p	miR-181a-2-3p (and other miRNAs w/seed CCACUGA)	-1.391	0.00393	TargetScan	High (predicted)	ENSMUSG00000036790	Slitrk2	-1.384	0.0101	other
mmu-miR-7224-3p	miR-181a-2-3p (and other miRNAs w/seed CCACUGA)	-1.391	0.00393	TargetScan	High (predicted)	ENSMUSG00000041468	Gpr12	-1.378	0.0171	G-protein coupled receptor
mmu-miR-7224-3p	miR-181a-2-3p (and other miRNAs w/seed CCACUGA)	-1.391	0.00393	TargetScan	High (predicted)	ENSMUSG00000022861	Dgkg	-1.338	0.012	kinase
mmu-miR-7224-3p	miR-181a-2-3p (and other miRNAs w/seed CCACUGA)	-1.391	0.00393	TargetScan	High (predicted)	ENSMUSG00000003948	Mmd	-1.312	0.0125	kinase
mmu-miR-7224-3p	miR-181a-2-3p (and other miRNAs w/seed CCACUGA)	-1.391	0.00393	TargetScan	High (predicted)	ENSMUSG00000042043	Tbca	-1.308	0.0307	other
mmu-miR-7224-3p	miR-181a-2-3p (and other miRNAs w/seed CCACUGA)	-1.391	0.00393	TargetScan	High (predicted)	ENSMUSG00000021687	Scamp1	-1.301	0.00164	transporter
mmu-miR-7224-3p	miR-181a-2-3p (and other miRNAs w/seed CCACUGA)	-1.391	0.00393	TargetScan	High (predicted)	ENSMUSG00000069670	Nkain2	-1.275	0.0138	other
mmu-miR-7224-3p	miR-181a-2-3p (and other miRNAs w/seed CCACUGA)	-1.391	0.00393	TargetScan	High (predicted)	ENSMUSG00000021774	Ube2e1	-1.269	0.00928	enzyme	Hypoxia Signaling in the Cardiovascular System,Protein Ubiquitination Pathway
mmu-miR-7224-3p	miR-181a-2-3p (and other miRNAs w/seed CCACUGA)	-1.391	0.00393	TargetScan	High (predicted)	ENSMUSG00000031775	Pllp	-1.26	0.00743	transporter
mmu-miR-7224-3p	miR-181a-2-3p (and other miRNAs w/seed CCACUGA)	-1.391	0.00393	TargetScan	High (predicted)	ENSMUSG00000028035	Dnajb4	-1.243	0.00732	other	Aldosterone Signaling in Epithelial Cells,NRF2-mediated Oxidative Stress Response,Protein Ubiquitination Pathway
mmu-miR-7224-3p	miR-181a-2-3p (and other miRNAs w/seed CCACUGA)	-1.391	0.00393	TargetScan	High (predicted)	ENSMUSG00000023923	Tbc1d5	-1.221	0.0213	other
mmu-miR-7224-3p	miR-181a-2-3p (and other miRNAs w/seed CCACUGA)	-1.391	0.00393	TargetScan	High (predicted)	ENSMUSG00000047459	Dynlrb1	-1.219	0.0122	other	Phagosome Maturation
mmu-miR-7224-3p	miR-181a-2-3p (and other miRNAs w/seed CCACUGA)	-1.391	0.00393	TargetScan	High (predicted)	ENSMUSG00000060126	Tpt1	-1.207	0.0458	other
mmu-miR-27b-5p	miR-27b-5p (miRNAs w/seed GAGCUUA)	-1.377	0.0203	TargetScan	High (predicted)	ENSMUSG00000028167	Bdh2	-1.973	0.0232	enzyme	Ketogenesis,Ketolysis,Stearate Biosynthesis I (Animals)
mmu-miR-27b-5p	miR-27b-5p (miRNAs w/seed GAGCUUA)	-1.377	0.0203	TargetScan	High (predicted)	ENSMUSG00000026875	Traf1	-1.701	0.0217	other	4-1BB Signaling in T Lymphocytes,April Mediated Signaling,B Cell Activating Factor Signaling,CD40 Signaling,Induction of Apoptosis by HIV1,Lymphotoxin β Receptor Signaling,Role of Macrophages, Fibroblasts and Endothelial Cells in Rheumatoid Arthritis,Small Cell Lung Cancer Signaling,TNFR2 Signaling,Toll-like Receptor Signaling,TWEAK Signaling
mmu-miR-27b-5p	miR-27b-5p (miRNAs w/seed GAGCUUA)	-1.377	0.0203	TargetScan	High (predicted)	ENSMUSG00000052062	Pard3b	-1.351	0.0422	other
mmu-miR-27b-5p	miR-27b-5p (miRNAs w/seed GAGCUUA)	-1.377	0.0203	TargetScan	High (predicted)	ENSMUSG00000000171	Sdhd	-1.298	0.00378	enzyme	Mitochondrial Dysfunction,Oxidative Phosphorylation,Sirtuin Signaling Pathway,TCA Cycle II (Eukaryotic)
mmu-miR-27b-5p	miR-27b-5p (miRNAs w/seed GAGCUUA)	-1.377	0.0203	TargetScan	High (predicted)	ENSMUSG00000052102	Gnpda1	-1.281	0.00473	enzyme	N-acetylglucosamine Degradation I,N-acetylglucosamine Degradation II,UDP-N-acetyl-D-galactosamine Biosynthesis II
mmu-miR-134-3p	miR-134-3p (and other miRNAs w/seed UGUGGGC)	-1.359	0.0411	TargetScan	High (predicted)	ENSMUSG00000039349	C1orf115	-1.863	<0.001	other
mmu-miR-134-3p	miR-134-3p (and other miRNAs w/seed UGUGGGC)	-1.359	0.0411	TargetScan	High (predicted)	ENSMUSG00000043290	Znf784	-1.694	0.003	other
mmu-miR-134-3p	miR-134-3p (and other miRNAs w/seed UGUGGGC)	-1.359	0.0411	TargetScan	High (predicted)	ENSMUSG00000035283	Adrb1	-1.662	0.00305	G-protein coupled receptor	AMPK Signaling,cAMP-mediated signaling,Cardiac Hypertrophy Signaling,Cardiac β-adrenergic Signaling,G-Protein Coupled Receptor Signaling,Gap Junction Signaling,GPCR-Mediated Integration of Enteroendocrine Signaling Exemplified by an L Cell,Gαs Signaling,Nitric Oxide Signaling in the Cardiovascular System,TR/RXR Activation
mmu-miR-134-3p	miR-134-3p (and other miRNAs w/seed UGUGGGC)	-1.359	0.0411	TargetScan	High (predicted)	ENSMUSG00000034353	Ramp1	-1.656	0.0385	transporter
mmu-miR-134-3p	miR-134-3p (and other miRNAs w/seed UGUGGGC)	-1.359	0.0411	TargetScan	High (predicted)	ENSMUSG00000062309	Rpp25	-1.636	0.0209	other
mmu-miR-134-3p	miR-134-3p (and other miRNAs w/seed UGUGGGC)	-1.359	0.0411	TargetScan	High (predicted)	ENSMUSG00000048583	Igf2	-1.616	0.00472	growth factor	Glioblastoma Multiforme Signaling,Glioma Signaling,Growth Hormone Signaling,Hepatic Fibrosis / Hepatic Stellate Cell Activation
mmu-miR-134-3p	miR-134-3p (and other miRNAs w/seed UGUGGGC)	-1.359	0.0411	TargetScan	High (predicted)	ENSMUSG00000026678	Rgs5	-1.566	<0.001	other	Opioid Signaling Pathway
mmu-miR-134-3p	miR-134-3p (and other miRNAs w/seed UGUGGGC)	-1.359	0.0411	TargetScan	High (predicted)	ENSMUSG00000037331	Larp1	-1.507	<0.001	translation regulator
mmu-miR-134-3p	miR-134-3p (and other miRNAs w/seed UGUGGGC)	-1.359	0.0411	TargetScan	High (predicted)	ENSMUSG00000027447	Cst3	-1.505	<0.001	other
mmu-miR-134-3p	miR-134-3p (and other miRNAs w/seed UGUGGGC)	-1.359	0.0411	TargetScan	High (predicted)	ENSMUSG00000031342	Gpm6b	-1.425	<0.001	other
mmu-miR-134-3p	miR-134-3p (and other miRNAs w/seed UGUGGGC)	-1.359	0.0411	TargetScan	High (predicted)	ENSMUSG00000032012	Nectin1	-1.38	0.00817	other	Epithelial Adherens Junction Signaling,Sertoli Cell-Sertoli Cell Junction Signaling,Tight Junction Signaling
mmu-miR-134-3p	miR-134-3p (and other miRNAs w/seed UGUGGGC)	-1.359	0.0411	TargetScan	High (predicted)	ENSMUSG00000028461	Ccdc107	-1.368	0.00385	other
mmu-miR-134-3p	miR-134-3p (and other miRNAs w/seed UGUGGGC)	-1.359	0.0411	TargetScan	High (predicted)	ENSMUSG00000033579	Fa2h	-1.35	<0.001	enzyme
mmu-miR-134-3p	miR-134-3p (and other miRNAs w/seed UGUGGGC)	-1.359	0.0411	TargetScan	High (predicted)	ENSMUSG00000075705	Msrb1	-1.335	0.0277	enzyme
mmu-miR-134-3p	miR-134-3p (and other miRNAs w/seed UGUGGGC)	-1.359	0.0411	TargetScan	High (predicted)	ENSMUSG00000054452	Aes	-1.315	0.00423	transcription regulator
mmu-miR-134-3p	miR-134-3p (and other miRNAs w/seed UGUGGGC)	-1.359	0.0411	TargetScan	High (predicted)	ENSMUSG00000040372	Gpr63	-1.312	0.00277	G-protein coupled receptor
mmu-miR-134-3p	miR-134-3p (and other miRNAs w/seed UGUGGGC)	-1.359	0.0411	TargetScan	High (predicted)	ENSMUSG00000053963	Stum	-1.299	0.023	other
mmu-miR-134-3p	miR-134-3p (and other miRNAs w/seed UGUGGGC)	-1.359	0.0411	TargetScan	High (predicted)	ENSMUSG00000021719	Rgs7bp	-1.297	0.0109	other
mmu-miR-134-3p	miR-134-3p (and other miRNAs w/seed UGUGGGC)	-1.359	0.0411	TargetScan	High (predicted)	ENSMUSG00000035566	Pcdh17	-1.296	0.00371	other
mmu-miR-134-3p	miR-134-3p (and other miRNAs w/seed UGUGGGC)	-1.359	0.0411	TargetScan	High (predicted)	ENSMUSG00000027581	Stmn3	-1.227	0.0167	other
mmu-miR-134-3p	miR-134-3p (and other miRNAs w/seed UGUGGGC)	-1.359	0.0411	TargetScan	High (predicted)	ENSMUSG00000048920	Fkrp	-1.207	0.0289	other
mmu-miR-139-3p	miR-139-3p (miRNAs w/seed GGAGACG)	-1.345	0.0326	TargetScan	High (predicted)	ENSMUSG00000049811	Fam161a	-1.574	0.0296	other
mmu-miR-139-3p	miR-139-3p (miRNAs w/seed GGAGACG)	-1.345	0.0326	TargetScan	High (predicted)	ENSMUSG00000047797	Gjb1	-1.464	<0.001	transporter	Gap Junction Signaling,Neuroinflammation Signaling Pathway
mmu-miR-139-3p	miR-139-3p (miRNAs w/seed GGAGACG)	-1.345	0.0326	TargetScan	High (predicted)	ENSMUSG00000030350	Prmt8	-1.37	<0.001	enzyme	Cysteine Biosynthesis III (mammalia),Methionine Degradation I (to Homocysteine),Superpathway of Methionine Degradation
mmu-miR-139-3p	miR-139-3p (miRNAs w/seed GGAGACG)	-1.345	0.0326	TargetScan	High (predicted)	ENSMUSG00000025475	Adgra1	-1.295	0.0164	G-protein coupled receptor
mmu-miR-139-3p	miR-139-3p (miRNAs w/seed GGAGACG)	-1.345	0.0326	TargetScan	High (predicted)	ENSMUSG00000005804	Bloc1s6	-1.26	0.00183	other
mmu-miR-139-3p	miR-139-3p (miRNAs w/seed GGAGACG)	-1.345	0.0326	TargetScan	High (predicted)	ENSMUSG00000050271	Prag1	-1.245	0.0408	kinase
mmu-miR-139-3p	miR-139-3p (miRNAs w/seed GGAGACG)	-1.345	0.0326	TargetScan	High (predicted)	ENSMUSG00000022412	Mief1	-1.238	0.00748	other
mmu-miR-346-5p	miR-346 (and other miRNAs w/seed GUCUGCC)	-1.321	0.00447	TargetScan	High (predicted)	ENSMUSG00000090113	Nhlrc4	-3.091	0.0182	other
mmu-miR-346-5p	miR-346 (and other miRNAs w/seed GUCUGCC)	-1.321	0.00447	TargetScan	High (predicted)	ENSMUSG00000027208	Fgf7	-1.924	0.0241	growth factor	Actin Cytoskeleton Signaling,Bladder Cancer Signaling,Clathrin-mediated Endocytosis Signaling,FGF Signaling,Regulation of the Epithelial-Mesenchymal Transition Pathway
mmu-miR-346-5p	miR-346 (and other miRNAs w/seed GUCUGCC)	-1.321	0.00447	TargetScan	High (predicted)	ENSMUSG00000056708	Ier5	-1.77	0.00867	other
mmu-miR-346-5p	miR-346 (and other miRNAs w/seed GUCUGCC)	-1.321	0.00447	TargetScan	High (predicted)	ENSMUSG00000020846	Rflnb	-1.672	0.00227	other
mmu-miR-346-5p	miR-346 (and other miRNAs w/seed GUCUGCC)	-1.321	0.00447	TargetScan	High (predicted)	ENSMUSG00000008575	Nfib	-1.439	0.00105	transcription regulator	Aryl Hydrocarbon Receptor Signaling
mmu-miR-346-5p	miR-346 (and other miRNAs w/seed GUCUGCC)	-1.321	0.00447	TargetScan	High (predicted)	ENSMUSG00000061578	Ksr2	-1.414	<0.001	kinase
mmu-miR-346-5p	miR-346 (and other miRNAs w/seed GUCUGCC)	-1.321	0.00447	TargetScan	High (predicted)	ENSMUSG00000036376	Abt1	-1.342	0.0421	transcription regulator
mmu-miR-346-5p	miR-346 (and other miRNAs w/seed GUCUGCC)	-1.321	0.00447	TargetScan	High (predicted)	ENSMUSG00000004451	Ralb	-1.302	0.00299	enzyme	14-3-3-mediated Signaling,Actin Cytoskeleton Signaling,Actin Nucleation by ARP-WASP Complex,Acute Myeloid Leukemia Signaling,Acute Phase Response Signaling,Adrenomedullin signaling pathway,Agrin Interactions at Neuromuscular Junction,Angiopoietin Signaling,Antiproliferative Role of Somatostatin Receptor 2,Apoptosis Signaling,Axonal Guidance Signaling,B Cell Receptor Signaling,Bladder Cancer Signa…
mmu-miR-346-5p	miR-346 (and other miRNAs w/seed GUCUGCC)	-1.321	0.00447	TargetScan	High (predicted)	ENSMUSG00000039043	Arpin/c15orf38-ap3s2	-1.285	0.00564	other
mmu-miR-346-5p	miR-346 (and other miRNAs w/seed GUCUGCC)	-1.321	0.00447	TargetScan	High (predicted)	ENSMUSG00000022421	Nptxr	-1.283	0.0211	transmembrane receptor
mmu-miR-346-5p	miR-346 (and other miRNAs w/seed GUCUGCC)	-1.321	0.00447	TargetScan	High (predicted)	ENSMUSG00000022391	Rangap1	-1.274	<0.001	other	RAN Signaling,Sumoylation Pathway
mmu-miR-346-5p	miR-346 (and other miRNAs w/seed GUCUGCC)	-1.321	0.00447	TargetScan	High (predicted)	ENSMUSG00000028833	Ncdn	-1.259	0.0474	other
mmu-miR-346-5p	miR-346 (and other miRNAs w/seed GUCUGCC)	-1.321	0.00447	TargetScan	High (predicted)	ENSMUSG00000027573	Gid8	-1.228	0.0146	other
mmu-miR-346-5p	miR-346 (and other miRNAs w/seed GUCUGCC)	-1.321	0.00447	TargetScan	High (predicted)	ENSMUSG00000039533	Mmd2	-1.221	0.0169	kinase
mmu-miR-346-5p	miR-346 (and other miRNAs w/seed GUCUGCC)	-1.321	0.00447	TargetScan	High (predicted)	ENSMUSG00000079215	Znf664	-1.206	0.0072	other
mmu-miR-92b-3p	miR-92a-3p (and other miRNAs w/seed AUUGCAC)	-1.317	0.0125	TargetScan	High (predicted)	ENSMUSG00000036169	Sostdc1	-4.476	0.00688	growth factor	BMP signaling pathway
mmu-miR-92b-3p	miR-92a-3p (and other miRNAs w/seed AUUGCAC)	-1.317	0.0125	TargetScan	High (predicted)	ENSMUSG00000039942	Ptger4	-2.599	<0.001	G-protein coupled receptor	cAMP-mediated signaling,Colorectal Cancer Metastasis Signaling,Eicosanoid Signaling,G-Protein Coupled Receptor Signaling,Gαs Signaling
mmu-miR-92b-3p	miR-92a-3p (and other miRNAs w/seed AUUGCAC)	-1.317	0.0125	TargetScan	High (predicted)	ENSMUSG00000070780	Rbm47	-2.378	0.042	other
mmu-miR-92b-3p	miR-92a-3p (and other miRNAs w/seed AUUGCAC)	-1.317	0.0125	TargetScan	High (predicted)	ENSMUSG00000067780	Pi15	-1.867	0.0335	other
mmu-miR-92b-3p	miR-92a-3p (and other miRNAs w/seed AUUGCAC)	-1.317	0.0125	TargetScan	High (predicted)	ENSMUSG00000001911	Nfix	-1.719	0.00436	transcription regulator	Aryl Hydrocarbon Receptor Signaling
mmu-miR-92b-3p	miR-92a-3p (and other miRNAs w/seed AUUGCAC)	-1.317	0.0125	Ingenuity Expert Findings	Experimentally Observed	ENSMUSG00000023067	Cdkn1a	-1.672	0.00428	kinase	AMPK Signaling,Antiproliferative Role of Somatostatin Receptor 2,Aryl Hydrocarbon Receptor Signaling,ATM Signaling,Bladder Cancer Signaling,Breast Cancer Regulation by Stathmin1,Cell Cycle: G1/S Checkpoint Regulation,Cell Cycle: G2/M DNA Damage Checkpoint Regulation,Chronic Myeloid Leukemia Signaling,Cyclins and Cell Cycle Regulation,Estrogen-mediated S-phase Entry,GADD45 Signaling,Glioblastoma M…
mmu-miR-92b-3p	miR-92a-3p (and other miRNAs w/seed AUUGCAC)	-1.317	0.0125	TargetScan	High (predicted)	ENSMUSG00000035283	Adrb1	-1.662	0.00305	G-protein coupled receptor	AMPK Signaling,cAMP-mediated signaling,Cardiac Hypertrophy Signaling,Cardiac β-adrenergic Signaling,G-Protein Coupled Receptor Signaling,Gap Junction Signaling,GPCR-Mediated Integration of Enteroendocrine Signaling Exemplified by an L Cell,Gαs Signaling,Nitric Oxide Signaling in the Cardiovascular System,TR/RXR Activation
mmu-miR-92b-3p	miR-92a-3p (and other miRNAs w/seed AUUGCAC)	-1.317	0.0125	TargetScan	High (predicted)	ENSMUSG00000070866	Znf804a	-1.62	<0.001	other
mmu-miR-92b-3p	miR-92a-3p (and other miRNAs w/seed AUUGCAC)	-1.317	0.0125	TargetScan	High (predicted)	ENSMUSG00000076431	Sox4	-1.594	0.0342	transcription regulator	Wnt/β-catenin Signaling
mmu-miR-92b-3p	miR-92a-3p (and other miRNAs w/seed AUUGCAC)	-1.317	0.0125	TargetScan	High (predicted)	ENSMUSG00000027221	Chst1	-1.593	<0.001	enzyme	Chondroitin Sulfate Biosynthesis,Chondroitin Sulfate Biosynthesis (Late Stages),Dermatan Sulfate Biosynthesis,Dermatan Sulfate Biosynthesis (Late Stages),Heparan Sulfate Biosynthesis,Heparan Sulfate Biosynthesis (Late Stages),LPS/IL-1 Mediated Inhibition of RXR Function,Xenobiotic Metabolism Signaling
mmu-miR-92b-3p	miR-92a-3p (and other miRNAs w/seed AUUGCAC)	-1.317	0.0125	TargetScan	High (predicted)	ENSMUSG00000055148	Klf2	-1.58	0.00726	transcription regulator
mmu-miR-92b-3p	miR-92a-3p (and other miRNAs w/seed AUUGCAC)	-1.317	0.0125	TargetScan	High (predicted)	ENSMUSG00000060371	Caln1	-1.536	0.00506	other
mmu-miR-92b-3p	miR-92a-3p (and other miRNAs w/seed AUUGCAC)	-1.317	0.0125	TargetScan	High (predicted)	ENSMUSG00000015354	Pcolce2	-1.51	0.0477	other
mmu-miR-92b-3p	miR-92a-3p (and other miRNAs w/seed AUUGCAC)	-1.317	0.0125	TargetScan	High (predicted)	ENSMUSG00000028636	Ppcs	-1.486	0.0297	enzyme	Coenzyme A Biosynthesis
mmu-miR-92b-3p	miR-92a-3p (and other miRNAs w/seed AUUGCAC)	-1.317	0.0125	TargetScan	High (predicted)	ENSMUSG00000026500	Cox20	-1.467	0.00218	other
mmu-miR-92b-3p	miR-92a-3p (and other miRNAs w/seed AUUGCAC)	-1.317	0.0125	TargetScan	High (predicted)	ENSMUSG00000061118	Dnajc30	-1.464	0.00421	other	Aldosterone Signaling in Epithelial Cells,Protein Ubiquitination Pathway
mmu-miR-92b-3p	miR-92a-3p (and other miRNAs w/seed AUUGCAC)	-1.317	0.0125	TargetScan	High (predicted)	ENSMUSG00000037625	Cldn11	-1.452	<0.001	other	Agranulocyte Adhesion and Diapedesis,Granulocyte Adhesion and Diapedesis,Leukocyte Extravasation Signaling,Sertoli Cell-Sertoli Cell Junction Signaling,Tight Junction Signaling
mmu-miR-92b-3p	miR-92a-3p (and other miRNAs w/seed AUUGCAC)	-1.317	0.0125	TargetScan	High (predicted)	ENSMUSG00000008575	Nfib	-1.439	0.00105	transcription regulator	Aryl Hydrocarbon Receptor Signaling
mmu-miR-92b-3p	miR-92a-3p (and other miRNAs w/seed AUUGCAC)	-1.317	0.0125	TargetScan	High (predicted)	ENSMUSG00000026571	Dcaf6	-1.437	0.00529	transcription regulator
mmu-miR-92b-3p	miR-92a-3p (and other miRNAs w/seed AUUGCAC)	-1.317	0.0125	TargetScan	High (predicted)	ENSMUSG00000014905	Dnajb9	-1.429	<0.001	other	Aldosterone Signaling in Epithelial Cells,NRF2-mediated Oxidative Stress Response,Protein Ubiquitination Pathway,Unfolded protein response
mmu-miR-92b-3p	miR-92a-3p (and other miRNAs w/seed AUUGCAC)	-1.317	0.0125	Ingenuity Expert Findings,TargetScan	Experimentally Observed,High (predicted)	ENSMUSG00000028086	Fbxw7	-1.409	0.00196	transcription regulator	Adipogenesis pathway,Protein Ubiquitination Pathway
mmu-miR-92b-3p	miR-92a-3p (and other miRNAs w/seed AUUGCAC)	-1.317	0.0125	TargetScan	High (predicted)	ENSMUSG00000049422	Chchd10	-1.388	0.00497	other
mmu-miR-92b-3p	miR-92a-3p (and other miRNAs w/seed AUUGCAC)	-1.317	0.0125	TargetScan	High (predicted)	ENSMUSG00000020396	Nefh	-1.383	0.00158	other	Amyotrophic Lateral Sclerosis Signaling
mmu-miR-92b-3p	miR-92a-3p (and other miRNAs w/seed AUUGCAC)	-1.317	0.0125	TargetScan	High (predicted)	ENSMUSG00000039372	March4	-1.378	0.0342	enzyme
mmu-miR-92b-3p	miR-92a-3p (and other miRNAs w/seed AUUGCAC)	-1.317	0.0125	TargetScan	High (predicted)	ENSMUSG00000024617	Camk2a	-1.351	0.00119	kinase	B Cell Receptor Signaling,Breast Cancer Regulation by Stathmin1,Calcium Signaling,cAMP-mediated signaling,Chemokine Signaling,CREB Signaling in Neurons,Crosstalk between Dendritic Cells and Natural Killer Cells,G-Protein Coupled Receptor Signaling,Glioma Signaling,GM-CSF Signaling,GNRH Signaling,iCOS-iCOSL Signaling in T Helper Cells,Melatonin Signaling,Molecular Mechanisms of Cancer,Neuropathic …
mmu-miR-92b-3p	miR-92a-3p (and other miRNAs w/seed AUUGCAC)	-1.317	0.0125	TargetScan	High (predicted)	ENSMUSG00000028565	Nfia	-1.344	0.0389	transcription regulator	Aryl Hydrocarbon Receptor Signaling
mmu-miR-92b-3p	miR-92a-3p (and other miRNAs w/seed AUUGCAC)	-1.317	0.0125	Ingenuity Expert Findings	Experimentally Observed	ENSMUSG00000027479	Mapre1	-1.334	0.00471	other	Remodeling of Epithelial Adherens Junctions
mmu-miR-92b-3p	miR-92a-3p (and other miRNAs w/seed AUUGCAC)	-1.317	0.0125	TargetScan	High (predicted)	ENSMUSG00000039384	Dusp10	-1.325	0.0207	phosphatase	3-phosphoinositide Biosynthesis,3-phosphoinositide Degradation,D-myo-inositol (1,4,5,6)-Tetrakisphosphate Biosynthesis,D-myo-inositol (3,4,5,6)-tetrakisphosphate Biosynthesis,D-myo-inositol-5-phosphate Metabolism,p38 MAPK Signaling,Protein Kinase A Signaling,SAPK/JNK Signaling,Superpathway of Inositol Phosphate Compounds
mmu-miR-92b-3p	miR-92a-3p (and other miRNAs w/seed AUUGCAC)	-1.317	0.0125	TargetScan	High (predicted)	ENSMUSG00000035992	Fnip1	-1.32	0.00289	other
mmu-miR-92b-3p	miR-92a-3p (and other miRNAs w/seed AUUGCAC)	-1.317	0.0125	TargetScan	High (predicted)	ENSMUSG00000003948	Mmd	-1.312	0.0125	kinase
mmu-miR-92b-3p	miR-92a-3p (and other miRNAs w/seed AUUGCAC)	-1.317	0.0125	miRecords	Experimentally Observed	ENSMUSG00000054459	Vsnl1	-1.293	0.0241	other
mmu-miR-92b-3p	miR-92a-3p (and other miRNAs w/seed AUUGCAC)	-1.317	0.0125	TargetScan	High (predicted)	ENSMUSG00000037573	Tob1	-1.289	0.0146	transcription regulator	Antiproliferative Role of TOB in T Cell Signaling,Regulation of IL-2 Expression in Activated and Anergic T Lymphocytes
mmu-miR-92b-3p	miR-92a-3p (and other miRNAs w/seed AUUGCAC)	-1.317	0.0125	TargetScan	High (predicted)	ENSMUSG00000024639	Gnaq	-1.281	0.00698	enzyme	Adrenomedullin signaling pathway,Androgen Signaling,Axonal Guidance Signaling,Breast Cancer Regulation by Stathmin1,Cardiac Hypertrophy Signaling,Chemokine Signaling,Cholecystokinin/Gastrin-mediated Signaling,Corticotropin Releasing Hormone Signaling,CREB Signaling in Neurons,CXCR4 Signaling,Dopamine-DARPP32 Feedback in cAMP Signaling,Endothelin-1 Signaling,eNOS Signaling,Ephrin B Signaling,Ephri…
mmu-miR-92b-3p	miR-92a-3p (and other miRNAs w/seed AUUGCAC)	-1.317	0.0125	TargetScan	High (predicted)	ENSMUSG00000048022	Tmem229a	-1.269	0.046	other
mmu-miR-92b-3p	miR-92a-3p (and other miRNAs w/seed AUUGCAC)	-1.317	0.0125	TargetScan	High (predicted)	ENSMUSG00000043929	Klhl15	-1.233	0.0422	other
mmu-miR-92b-3p	miR-92a-3p (and other miRNAs w/seed AUUGCAC)	-1.317	0.0125	miRecords	Experimentally Observed	ENSMUSG00000067336	Bmpr2	-1.207	0.00203	kinase	Adipogenesis pathway,BMP signaling pathway,Cardiomyocyte Differentiation via BMP Receptors,Epithelial Adherens Junction Signaling,Factors Promoting Cardiogenesis in Vertebrates,Human Embryonic Stem Cell Pluripotency,Iron homeostasis signaling pathway,Molecular Mechanisms of Cancer,Mouse Embryonic Stem Cell Pluripotency,Neuroinflammation Signaling Pathway,NF-κB Signaling,Osteoarthritis Pathway,PPA…
mmu-miR-125a-5p	miR-125b-5p (and other miRNAs w/seed CCCUGAG)	-1.307	<0.001	TargetScan	High (predicted)	ENSMUSG00000049625	Tifab	-2.058	0.00346	other
mmu-miR-125a-5p	miR-125b-5p (and other miRNAs w/seed CCCUGAG)	-1.307	<0.001	TargetScan	High (predicted)	ENSMUSG00000027947	Il6r	-1.839	0.00649	transmembrane receptor	Acute Phase Response Signaling,Cardiac Hypertrophy Signaling,Colorectal Cancer Metastasis Signaling,Hepatic Fibrosis / Hepatic Stellate Cell Activation,IL-6 Signaling,Iron homeostasis signaling pathway,Neuroinflammation Signaling Pathway,Role of JAK family kinases in IL-6-type Cytokine Signaling,Role of Macrophages, Fibroblasts and Endothelial Cells in Rheumatoid Arthritis,Systemic Lupus Erythema…
mmu-miR-125a-5p	miR-125b-5p (and other miRNAs w/seed CCCUGAG)	-1.307	<0.001	miRecords	Experimentally Observed	ENSMUSG00000049336	Tenm2	-1.666	<0.001	other
mmu-miR-125a-5p	miR-125b-5p (and other miRNAs w/seed CCCUGAG)	-1.307	<0.001	TargetScan	High (predicted)	ENSMUSG00000024063	Lbh	-1.55	<0.001	transcription regulator
mmu-miR-125a-5p	miR-125b-5p (and other miRNAs w/seed CCCUGAG)	-1.307	<0.001	miRecords	Experimentally Observed	ENSMUSG00000042745	Id1	-1.502	0.00347	transcription regulator	Mouse Embryonic Stem Cell Pluripotency
mmu-miR-125a-5p	miR-125b-5p (and other miRNAs w/seed CCCUGAG)	-1.307	<0.001	miRecords	Experimentally Observed	ENSMUSG00000007872	Id3	-1.501	0.0121	transcription regulator	Mouse Embryonic Stem Cell Pluripotency
mmu-miR-125a-5p	miR-125b-5p (and other miRNAs w/seed CCCUGAG)	-1.307	<0.001	Ingenuity Expert Findings	Experimentally Observed	ENSMUSG00000037071	Scd	-1.4	0.00248	enzyme	LXR/RXR Activation,Oleate Biosynthesis II (Animals),PXR/RXR Activation
mmu-miR-125a-5p	miR-125b-5p (and other miRNAs w/seed CCCUGAG)	-1.307	<0.001	TargetScan	High (predicted)	ENSMUSG00000070304	Scn2b	-1.377	<0.001	ion channel
mmu-miR-125a-5p	miR-125b-5p (and other miRNAs w/seed CCCUGAG)	-1.307	<0.001	TargetScan	High (predicted)	ENSMUSG00000054256	Msi1	-1.348	0.025	other
mmu-miR-125a-5p	miR-125b-5p (and other miRNAs w/seed CCCUGAG)	-1.307	<0.001	TargetScan	High (predicted)	ENSMUSG00000078786	C19orf54	-1.342	0.0117	other
mmu-miR-125a-5p	miR-125b-5p (and other miRNAs w/seed CCCUGAG)	-1.307	<0.001	TargetScan	High (predicted)	ENSMUSG00000021792	Fam213a	-1.295	0.0283	other
mmu-miR-125a-5p	miR-125b-5p (and other miRNAs w/seed CCCUGAG)	-1.307	<0.001	TargetScan	High (predicted)	ENSMUSG00000018740	Slc25a35	-1.26	0.034	other
mmu-miR-125a-5p	miR-125b-5p (and other miRNAs w/seed CCCUGAG)	-1.307	<0.001	miRecords	Experimentally Observed	ENSMUSG00000020644	Id2	-1.251	0.0184	transcription regulator	Mouse Embryonic Stem Cell Pluripotency,Regulation of the Epithelial-Mesenchymal Transition Pathway
mmu-miR-125a-5p	miR-125b-5p (and other miRNAs w/seed CCCUGAG)	-1.307	<0.001	miRecords	Experimentally Observed	ENSMUSG00000040028	Elavl1	-1.233	<0.001	other	AMPK Signaling,VEGF Signaling
mmu-miR-125a-5p	miR-125b-5p (and other miRNAs w/seed CCCUGAG)	-1.307	<0.001	TargetScan	High (predicted)	ENSMUSG00000029570	Lfng	-1.229	0.0055	enzyme	Notch Signaling
mmu-miR-125a-5p	miR-125b-5p (and other miRNAs w/seed CCCUGAG)	-1.307	<0.001	TarBase	Experimentally Observed	ENSMUSG00000037010	Apln	-1.227	0.0183	other
mmu-miR-125a-5p	miR-125b-5p (and other miRNAs w/seed CCCUGAG)	-1.307	<0.001	Ingenuity Expert Findings,TargetScan	Experimentally Observed,High (predicted)	ENSMUSG00000052040	Klf13	-1.216	0.00662	transcription regulator
mmu-miR-125a-5p	miR-125b-5p (and other miRNAs w/seed CCCUGAG)	-1.307	<0.001	Ingenuity Expert Findings	Experimentally Observed	ENSMUSG00000030678	Maz	-1.21	0.0102	transcription regulator
mmu-miR-125a-5p	miR-125b-5p (and other miRNAs w/seed CCCUGAG)	-1.307	<0.001	TargetScan	High (predicted)	ENSMUSG00000072872	Rybp	-1.207	0.0389	transcription regulator
mmu-miR-874-5p	miR-874-5p (miRNAs w/seed GGCCCCA)	-1.301	0.0269	TargetScan	High (predicted)	ENSMUSG00000004837	Grap	-2.862	0.00128	other
mmu-miR-874-5p	miR-874-5p (miRNAs w/seed GGCCCCA)	-1.301	0.0269	TargetScan	High (predicted)	ENSMUSG00000006219	Fblim1	-1.894	0.0077	other	ILK Signaling
mmu-miR-874-5p	miR-874-5p (miRNAs w/seed GGCCCCA)	-1.301	0.0269	TargetScan	High (predicted)	ENSMUSG00000035011	Zbtb7a	-1.833	0.00134	transcription regulator
mmu-miR-874-5p	miR-874-5p (miRNAs w/seed GGCCCCA)	-1.301	0.0269	TargetScan	High (predicted)	ENSMUSG00000008999	Bmp7	-1.802	0.00831	growth factor	Adipogenesis pathway,Axonal Guidance Signaling,Basal Cell Carcinoma Signaling,BMP signaling pathway,Cardiomyocyte Differentiation via BMP Receptors,Factors Promoting Cardiogenesis in Vertebrates,Human Embryonic Stem Cell Pluripotency,Iron homeostasis signaling pathway,Molecular Mechanisms of Cancer,Role of NANOG in Mammalian Embryonic Stem Cell Pluripotency,Role of Osteoblasts, Osteoclasts and Ch…
mmu-miR-874-5p	miR-874-5p (miRNAs w/seed GGCCCCA)	-1.301	0.0269	TargetScan	High (predicted)	ENSMUSG00000054871	Tmem158	-1.763	0.00158	other
mmu-miR-874-5p	miR-874-5p (miRNAs w/seed GGCCCCA)	-1.301	0.0269	TargetScan	High (predicted)	ENSMUSG00000003410	Elavl3	-1.758	<0.001	other
mmu-miR-874-5p	miR-874-5p (miRNAs w/seed GGCCCCA)	-1.301	0.0269	TargetScan	High (predicted)	ENSMUSG00000027420	Bfsp1	-1.721	0.0482	enzyme
mmu-miR-874-5p	miR-874-5p (miRNAs w/seed GGCCCCA)	-1.301	0.0269	TargetScan	High (predicted)	ENSMUSG00000046637	Ttc34	-1.702	0.0164	other
mmu-miR-874-5p	miR-874-5p (miRNAs w/seed GGCCCCA)	-1.301	0.0269	TargetScan	High (predicted)	ENSMUSG00000015488	Cacfd1	-1.658	0.00211	ion channel
mmu-miR-874-5p	miR-874-5p (miRNAs w/seed GGCCCCA)	-1.301	0.0269	TargetScan	High (predicted)	ENSMUSG00000017009	Sdc4	-1.647	<0.001	other	Agranulocyte Adhesion and Diapedesis,Granulocyte Adhesion and Diapedesis,Osteoarthritis Pathway
mmu-miR-874-5p	miR-874-5p (miRNAs w/seed GGCCCCA)	-1.301	0.0269	TargetScan	High (predicted)	ENSMUSG00000029722	Agfg2	-1.597	0.00382	other
mmu-miR-874-5p	miR-874-5p (miRNAs w/seed GGCCCCA)	-1.301	0.0269	TargetScan	High (predicted)	ENSMUSG00000037843	Vstm2l	-1.558	0.0226	other
mmu-miR-874-5p	miR-874-5p (miRNAs w/seed GGCCCCA)	-1.301	0.0269	TargetScan	High (predicted)	ENSMUSG00000043279	Trim56	-1.548	<0.001	enzyme
mmu-miR-874-5p	miR-874-5p (miRNAs w/seed GGCCCCA)	-1.301	0.0269	TargetScan	High (predicted)	ENSMUSG00000046182	Gsg1l	-1.51	0.0315	other
mmu-miR-874-5p	miR-874-5p (miRNAs w/seed GGCCCCA)	-1.301	0.0269	TargetScan	High (predicted)	ENSMUSG00000008496	Pou2f2	-1.499	0.0105	transcription regulator	B Cell Receptor Signaling,Glucocorticoid Receptor Signaling
mmu-miR-874-5p	miR-874-5p (miRNAs w/seed GGCCCCA)	-1.301	0.0269	TargetScan	High (predicted)	ENSMUSG00000039830	Olig2	-1.459	0.00127	transcription regulator
mmu-miR-874-5p	miR-874-5p (miRNAs w/seed GGCCCCA)	-1.301	0.0269	TargetScan	High (predicted)	ENSMUSG00000027763	Mbnl1	-1.45	0.00382	other
mmu-miR-874-5p	miR-874-5p (miRNAs w/seed GGCCCCA)	-1.301	0.0269	TargetScan	High (predicted)	ENSMUSG00000067786	Nnat	-1.423	0.0184	transporter
mmu-miR-874-5p	miR-874-5p (miRNAs w/seed GGCCCCA)	-1.301	0.0269	TargetScan	High (predicted)	ENSMUSG00000078234	Klhdc7a	-1.418	0.00651	other
mmu-miR-874-5p	miR-874-5p (miRNAs w/seed GGCCCCA)	-1.301	0.0269	TargetScan	High (predicted)	ENSMUSG00000022505	Emp2	-1.417	0.024	other
mmu-miR-874-5p	miR-874-5p (miRNAs w/seed GGCCCCA)	-1.301	0.0269	TargetScan	High (predicted)	ENSMUSG00000061578	Ksr2	-1.414	<0.001	kinase
mmu-miR-874-5p	miR-874-5p (miRNAs w/seed GGCCCCA)	-1.301	0.0269	TargetScan	High (predicted)	ENSMUSG00000038150	Ormdl3	-1.406	<0.001	other
mmu-miR-874-5p	miR-874-5p (miRNAs w/seed GGCCCCA)	-1.301	0.0269	TargetScan	High (predicted)	ENSMUSG00000006782	Cnp	-1.398	<0.001	enzyme
mmu-miR-874-5p	miR-874-5p (miRNAs w/seed GGCCCCA)	-1.301	0.0269	TargetScan	High (predicted)	ENSMUSG00000089715	Cbx6	-1.387	0.00934	other
mmu-miR-874-5p	miR-874-5p (miRNAs w/seed GGCCCCA)	-1.301	0.0269	TargetScan	High (predicted)	ENSMUSG00000070304	Scn2b	-1.377	<0.001	ion channel
mmu-miR-874-5p	miR-874-5p (miRNAs w/seed GGCCCCA)	-1.301	0.0269	TargetScan	High (predicted)	ENSMUSG00000031431	Tsc22d3	-1.366	0.00434	transcription regulator	Glucocorticoid Receptor Signaling
mmu-miR-874-5p	miR-874-5p (miRNAs w/seed GGCCCCA)	-1.301	0.0269	TargetScan	High (predicted)	ENSMUSG00000039983	Ccdc32	-1.35	0.0478	other
mmu-miR-874-5p	miR-874-5p (miRNAs w/seed GGCCCCA)	-1.301	0.0269	TargetScan	High (predicted)	ENSMUSG00000046711	Hmga1	-1.326	0.0251	transcription regulator	IL-4 Signaling,iNOS Signaling
mmu-miR-874-5p	miR-874-5p (miRNAs w/seed GGCCCCA)	-1.301	0.0269	TargetScan	High (predicted)	ENSMUSG00000018509	Cenpv	-1.323	0.0112	other
mmu-miR-874-5p	miR-874-5p (miRNAs w/seed GGCCCCA)	-1.301	0.0269	TargetScan	High (predicted)	ENSMUSG00000022415	Syngr1	-1.314	<0.001	transporter
mmu-miR-874-5p	miR-874-5p (miRNAs w/seed GGCCCCA)	-1.301	0.0269	TargetScan	High (predicted)	ENSMUSG00000061451	Tmem151a	-1.309	0.0299	other
mmu-miR-874-5p	miR-874-5p (miRNAs w/seed GGCCCCA)	-1.301	0.0269	TargetScan	High (predicted)	ENSMUSG00000053963	Stum	-1.299	0.023	other
mmu-miR-874-5p	miR-874-5p (miRNAs w/seed GGCCCCA)	-1.301	0.0269	TargetScan	High (predicted)	ENSMUSG00000036565	Ttyh3	-1.292	0.0253	ion channel
mmu-miR-874-5p	miR-874-5p (miRNAs w/seed GGCCCCA)	-1.301	0.0269	TargetScan	High (predicted)	ENSMUSG00000039410	Prdm16	-1.261	0.0218	transcription regulator
mmu-miR-874-5p	miR-874-5p (miRNAs w/seed GGCCCCA)	-1.301	0.0269	TargetScan	High (predicted)	ENSMUSG00000029064	Gnb1	-1.259	0.00169	enzyme	Androgen Signaling,Antiproliferative Role of Somatostatin Receptor 2,Axonal Guidance Signaling,Breast Cancer Regulation by Stathmin1,Cardiac Hypertrophy Signaling,Cardiac β-adrenergic Signaling,CCR3 Signaling in Eosinophils,CCR5 Signaling in Macrophages,Colorectal Cancer Metastasis Signaling,CREB Signaling in Neurons,CXCR4 Signaling,Ephrin B Signaling,Ephrin Receptor Signaling,fMLP Signaling in N…
mmu-miR-874-5p	miR-874-5p (miRNAs w/seed GGCCCCA)	-1.301	0.0269	TargetScan	High (predicted)	ENSMUSG00000053128	Rnf26	-1.255	0.0362	enzyme
mmu-miR-874-5p	miR-874-5p (miRNAs w/seed GGCCCCA)	-1.301	0.0269	TargetScan	High (predicted)	ENSMUSG00000056204	Pgpep1	-1.245	0.0341	peptidase
mmu-miR-874-5p	miR-874-5p (miRNAs w/seed GGCCCCA)	-1.301	0.0269	TargetScan	High (predicted)	ENSMUSG00000034300	Fam53c	-1.243	0.0475	other
mmu-miR-874-5p	miR-874-5p (miRNAs w/seed GGCCCCA)	-1.301	0.0269	TargetScan	High (predicted)	ENSMUSG00000030161	Gabarapl1	-1.241	0.0103	other	Sirtuin Signaling Pathway
mmu-miR-874-5p	miR-874-5p (miRNAs w/seed GGCCCCA)	-1.301	0.0269	TargetScan	High (predicted)	ENSMUSG00000050556	Kcnb1	-1.24	0.0373	ion channel
mmu-miR-874-5p	miR-874-5p (miRNAs w/seed GGCCCCA)	-1.301	0.0269	TargetScan	High (predicted)	ENSMUSG00000029636	Wasf3	-1.236	0.00441	other	Signaling by Rho Family GTPases
mmu-miR-874-5p	miR-874-5p (miRNAs w/seed GGCCCCA)	-1.301	0.0269	TargetScan	High (predicted)	ENSMUSG00000058756	Thra	-1.235	0.0399	ligand-dependent nuclear receptor	TR/RXR Activation
mmu-miR-874-5p	miR-874-5p (miRNAs w/seed GGCCCCA)	-1.301	0.0269	TargetScan	High (predicted)	ENSMUSG00000040591	C11orf49	-1.224	0.0108	other
mmu-miR-874-5p	miR-874-5p (miRNAs w/seed GGCCCCA)	-1.301	0.0269	TargetScan	High (predicted)	ENSMUSG00000042428	Mgat3	-1.223	0.00229	enzyme
mmu-miR-874-5p	miR-874-5p (miRNAs w/seed GGCCCCA)	-1.301	0.0269	TargetScan	High (predicted)	ENSMUSG00000056679	Gpr173	-1.216	0.0423	G-protein coupled receptor
mmu-miR-874-5p	miR-874-5p (miRNAs w/seed GGCCCCA)	-1.301	0.0269	TargetScan	High (predicted)	ENSMUSG00000040722	Scamp5	-1.202	0.00236	other
mmu-miR-671-3p	miR-671-3p (and other miRNAs w/seed CCGGUUC)	-1.256	0.00343	TargetScan	High (predicted)	ENSMUSG00000055633	Znf580	-1.827	0.0039	other
mmu-miR-671-3p	miR-671-3p (and other miRNAs w/seed CCGGUUC)	-1.256	0.00343	TargetScan	High (predicted)	ENSMUSG00000022419	Deptor	-1.639	<0.001	other
mmu-miR-671-3p	miR-671-3p (and other miRNAs w/seed CCGGUUC)	-1.256	0.00343	TargetScan	High (predicted)	ENSMUSG00000060275	Nrg2	-1.451	0.0376	growth factor	Agrin Interactions at Neuromuscular Junction,ErbB Signaling,ErbB2-ErbB3 Signaling,ErbB4 Signaling,Neuregulin Signaling
mmu-miR-671-3p	miR-671-3p (and other miRNAs w/seed CCGGUUC)	-1.256	0.00343	TargetScan	High (predicted)	ENSMUSG00000066877	Nck2	-1.387	0.01	kinase	Actin Nucleation by ARP-WASP Complex,Axonal Guidance Signaling,Ephrin B Signaling,Ephrin Receptor Signaling,ErbB Signaling,Fcγ Receptor-mediated Phagocytosis in Macrophages and Monocytes,ILK Signaling,Integrin Signaling,Netrin Signaling,PAK Signaling,Paxillin Signaling
mmu-miR-671-3p	miR-671-3p (and other miRNAs w/seed CCGGUUC)	-1.256	0.00343	TargetScan	High (predicted)	ENSMUSG00000022180	Slc7a8	-1.375	<0.001	transporter
mmu-miR-671-3p	miR-671-3p (and other miRNAs w/seed CCGGUUC)	-1.256	0.00343	TargetScan	High (predicted)	ENSMUSG00000020183	Cpm	-1.279	0.0127	peptidase
mmu-miR-671-3p	miR-671-3p (and other miRNAs w/seed CCGGUUC)	-1.256	0.00343	TargetScan	High (predicted)	ENSMUSG00000050751	Pgbd5	-1.259	0.0452	other
mmu-miR-671-3p	miR-671-3p (and other miRNAs w/seed CCGGUUC)	-1.256	0.00343	TargetScan	High (predicted)	ENSMUSG00000031327	Chic1	-1.231	0.0151	other
mmu-miR-296-3p	miR-296-3p (miRNAs w/seed AGGGUUG)	1.205	0.044	TargetScan	High (predicted)	ENSMUSG00000031684	Slc10a7	1.229	0.0254	transporter
mmu-miR-296-3p	miR-296-3p (miRNAs w/seed AGGGUUG)	1.205	0.044	TargetScan	High (predicted)	ENSMUSG00000052748	Swt1	1.258	0.0214	other
mmu-miR-296-3p	miR-296-3p (miRNAs w/seed AGGGUUG)	1.205	0.044	TargetScan	High (predicted)	ENSMUSG00000038085	Cnbd2	1.378	0.0293	other
mmu-miR-296-3p	miR-296-3p (miRNAs w/seed AGGGUUG)	1.205	0.044	TargetScan	High (predicted)	ENSMUSG00000022667	Cd200r1	2.127	0.0303	other	Neuroinflammation Signaling Pathway
mmu-miR-33-5p	miR-33-5p (and other miRNAs w/seed UGCAUUG)	1.249	0.0466	Ingenuity Expert Findings,TargetScan,miRecords	Experimentally Observed,Moderate (predicted)	ENSMUSG00000015243	Abca1	1.209	0.00242	transporter	LPS/IL-1 Mediated Inhibition of RXR Function,LXR/RXR Activation,PPARα/RXRα Activation,Sirtuin Signaling Pathway
mmu-miR-33-5p	miR-33-5p (and other miRNAs w/seed UGCAUUG)	1.249	0.0466	TargetScan	High (predicted)	ENSMUSG00000060924	Csmd1	1.272	0.0109	other
mmu-miR-33-5p	miR-33-5p (and other miRNAs w/seed UGCAUUG)	1.249	0.0466	TargetScan	High (predicted)	ENSMUSG00000020268	Lyrm7	1.491	0.0211	other
mmu-miR-125a-3p	miR-125a-3p (miRNAs w/seed CAGGUGA)	1.267	0.0179	TargetScan	High (predicted)	ENSMUSG00000040795	Iqcc	1.212	0.0187	other
mmu-miR-125a-3p	miR-125a-3p (miRNAs w/seed CAGGUGA)	1.267	0.0179	TargetScan	High (predicted)	ENSMUSG00000030826	Bcat2	1.253	0.00169	enzyme	Isoleucine Degradation I,Leucine Degradation I,Valine Degradation I
mmu-miR-125a-3p	miR-125a-3p (miRNAs w/seed CAGGUGA)	1.267	0.0179	TargetScan	High (predicted)	ENSMUSG00000023050	Map3k12	1.271	<0.001	kinase	B Cell Receptor Signaling,Cardiac Hypertrophy Signaling,CD27 Signaling in Lymphocytes,Germ Cell-Sertoli Cell Junction Signaling,GNRH Signaling,HGF Signaling,NGF Signaling,PKCθ Signaling in T Lymphocytes,Production of Nitric Oxide and Reactive Oxygen Species in Macrophages,RANK Signaling in Osteoclasts,SAPK/JNK Signaling,Sertoli Cell-Sertoli Cell Junction Signaling,Signaling by Rho Family GTPases,…
mmu-miR-125a-3p	miR-125a-3p (miRNAs w/seed CAGGUGA)	1.267	0.0179	TargetScan	High (predicted)	ENSMUSG00000048796	Cyb561d1	1.308	0.00112	other
mmu-miR-125a-3p	miR-125a-3p (miRNAs w/seed CAGGUGA)	1.267	0.0179	TargetScan	High (predicted)	ENSMUSG00000026433	Rab29	1.792	0.00207	enzyme
mmu-miR-134-5p	miR-3118 (and other miRNAs w/seed GUGACUG)	1.301	0.0102	TargetScan	High (predicted)	ENSMUSG00000002486	Tchp	1.32	0.0149	other
mmu-miR-134-5p	miR-3118 (and other miRNAs w/seed GUGACUG)	1.301	0.0102	TargetScan	High (predicted)	ENSMUSG00000022146	Osmr	1.369	0.0129	transmembrane receptor	Acute Phase Response Signaling,Oncostatin M Signaling,Role of JAK family kinases in IL-6-type Cytokine Signaling
mmu-miR-134-5p	miR-3118 (and other miRNAs w/seed GUGACUG)	1.301	0.0102	TargetScan	High (predicted)	ENSMUSG00000051136	Ghsr	3.417	0.00801	G-protein coupled receptor	Leptin Signaling in Obesity
mmu-miR-137-3p	miR-137-3p (and other miRNAs w/seed UAUUGCU)	1.308	0.00311	TargetScan	High (predicted)	ENSMUSG00000031570	Plpp5	1.204	0.01	phosphatase	Triacylglycerol Biosynthesis
mmu-miR-137-3p	miR-137-3p (and other miRNAs w/seed UAUUGCU)	1.308	0.00311	TargetScan	High (predicted)	ENSMUSG00000029027	Dffb	1.216	0.0351	enzyme	Apoptosis Signaling,Cytotoxic T Lymphocyte-mediated Apoptosis of Target Cells,Death Receptor Signaling,Granzyme B Signaling,Induction of Apoptosis by HIV1,Tumoricidal Function of Hepatic Natural Killer Cells
mmu-miR-137-3p	miR-137-3p (and other miRNAs w/seed UAUUGCU)	1.308	0.00311	TargetScan	High (predicted)	ENSMUSG00000052748	Swt1	1.258	0.0214	other
mmu-miR-137-3p	miR-137-3p (and other miRNAs w/seed UAUUGCU)	1.308	0.00311	TargetScan	High (predicted)	ENSMUSG00000083282	Ctsf	1.268	0.00378	peptidase	autophagy,Phagosome Maturation
mmu-miR-137-3p	miR-137-3p (and other miRNAs w/seed UAUUGCU)	1.308	0.00311	TargetScan	High (predicted)	ENSMUSG00000029650	Slc46a3	1.294	0.0403	other
mmu-miR-137-3p	miR-137-3p (and other miRNAs w/seed UAUUGCU)	1.308	0.00311	TargetScan	High (predicted)	ENSMUSG00000030008	Pradc1	1.317	0.0369	other
mmu-miR-137-3p	miR-137-3p (and other miRNAs w/seed UAUUGCU)	1.308	0.00311	TargetScan	High (predicted)	ENSMUSG00000036908	Unc93b1	1.353	0.0342	transporter
mmu-miR-137-3p	miR-137-3p (and other miRNAs w/seed UAUUGCU)	1.308	0.00311	TargetScan	High (predicted)	ENSMUSG00000007029	Vars	1.376	<0.001	enzyme	tRNA Charging
mmu-miR-137-3p	miR-137-3p (and other miRNAs w/seed UAUUGCU)	1.308	0.00311	TargetScan	High (predicted)	ENSMUSG00000038151	Prdm1	1.401	0.00802	transcription regulator
mmu-miR-137-3p	miR-137-3p (and other miRNAs w/seed UAUUGCU)	1.308	0.00311	TargetScan	High (predicted)	ENSMUSG00000037568	Vash2	1.469	0.00374	other
mmu-miR-137-3p	miR-137-3p (and other miRNAs w/seed UAUUGCU)	1.308	0.00311	TargetScan	High (predicted)	ENSMUSG00000036553	Sh3tc1	1.949	0.00193	other
mmu-miR-137-3p	miR-137-3p (and other miRNAs w/seed UAUUGCU)	1.308	0.00311	TargetScan	High (predicted)	ENSMUSG00000032719	Sbspon	2.131	0.0341	other
mmu-miR-181b-1-3p	miR-181b-1-3p (and other miRNAs w/seed UCACUGA)	1.328	0.0412	TargetScan	High (predicted)	ENSMUSG00000029703	Lrwd1	1.218	0.00715	other
mmu-miR-181b-1-3p	miR-181b-1-3p (and other miRNAs w/seed UCACUGA)	1.328	0.0412	TargetScan	High (predicted)	ENSMUSG00000049148	Plcxd3	1.326	0.0346	other
mmu-miR-181b-1-3p	miR-181b-1-3p (and other miRNAs w/seed UCACUGA)	1.328	0.0412	TargetScan	High (predicted)	ENSMUSG00000020057	Dram1	1.391	0.0401	other	p53 Signaling
mmu-miR-181b-1-3p	miR-181b-1-3p (and other miRNAs w/seed UCACUGA)	1.328	0.0412	TargetScan	High (predicted)	ENSMUSG00000002496	Tsc2	1.417	<0.001	other	14-3-3-mediated Signaling,AMPK Signaling,Glioblastoma Multiforme Signaling,HER-2 Signaling in Breast Cancer,Insulin Receptor Signaling,mTOR Signaling,PI3K/AKT Signaling
mmu-miR-181b-1-3p	miR-181b-1-3p (and other miRNAs w/seed UCACUGA)	1.328	0.0412	TargetScan	High (predicted)	ENSMUSG00000005057	Sh2b2	1.474	0.0191	other	ILK Signaling,Insulin Receptor Signaling,Melanocyte Development and Pigmentation Signaling,PI3K Signaling in B Lymphocytes,Role of JAK1 and JAK3 in γc Cytokine Signaling,Role of JAK2 in Hormone-like Cytokine Signaling,Type II Diabetes Mellitus Signaling
mmu-miR-181b-1-3p	miR-181b-1-3p (and other miRNAs w/seed UCACUGA)	1.328	0.0412	TargetScan	High (predicted)	ENSMUSG00000020268	Lyrm7	1.491	0.0211	other
mmu-miR-181b-1-3p	miR-181b-1-3p (and other miRNAs w/seed UCACUGA)	1.328	0.0412	TargetScan	High (predicted)	ENSMUSG00000052142	Rasal3	1.849	0.0104	other
mmu-miR-15b-5p	miR-16-5p (and other miRNAs w/seed AGCAGCA)	1.347	0.00282	TarBase,TargetScan,miRecords	Experimentally Observed,Moderate (predicted)	ENSMUSG00000042508	Dmtf1	1.202	0.00575	transcription regulator
mmu-miR-15b-5p	miR-16-5p (and other miRNAs w/seed AGCAGCA)	1.347	0.00282	TargetScan	High (predicted)	ENSMUSG00000027998	Plrg1	1.231	0.00778	other
mmu-miR-15b-5p	miR-16-5p (and other miRNAs w/seed AGCAGCA)	1.347	0.00282	TargetScan	High (predicted)	ENSMUSG00000025159	Mms19	1.238	<0.001	transcription regulator	Iron homeostasis signaling pathway
mmu-miR-15b-5p	miR-16-5p (and other miRNAs w/seed AGCAGCA)	1.347	0.00282	TargetScan	High (predicted)	ENSMUSG00000039463	Slc9a8	1.241	0.0107	transporter
mmu-miR-15b-5p	miR-16-5p (and other miRNAs w/seed AGCAGCA)	1.347	0.00282	TarBase,TargetScan	Experimentally Observed,Moderate (predicted)	ENSMUSG00000028953	Abcf2	1.245	0.0038	transporter
mmu-miR-15b-5p	miR-16-5p (and other miRNAs w/seed AGCAGCA)	1.347	0.00282	TargetScan	High (predicted)	ENSMUSG00000023051	Tarbp2	1.251	0.00628	other
mmu-miR-15b-5p	miR-16-5p (and other miRNAs w/seed AGCAGCA)	1.347	0.00282	TarBase,TargetScan	Experimentally Observed,High (predicted)	ENSMUSG00000033124	Atg9a	1.253	0.0027	other	autophagy,Sirtuin Signaling Pathway
mmu-miR-15b-5p	miR-16-5p (and other miRNAs w/seed AGCAGCA)	1.347	0.00282	miRecords	Experimentally Observed	ENSMUSG00000021432	Slc35b3	1.267	0.0172	transporter
mmu-miR-15b-5p	miR-16-5p (and other miRNAs w/seed AGCAGCA)	1.347	0.00282	TargetScan	High (predicted)	ENSMUSG00000047022	Mipol1	1.277	0.00532	other
mmu-miR-15b-5p	miR-16-5p (and other miRNAs w/seed AGCAGCA)	1.347	0.00282	TargetScan	High (predicted)	ENSMUSG00000025153	Fasn	1.28	0.0176	enzyme	AMPK Signaling,Fatty Acid Biosynthesis Initiation II,FXR/RXR Activation,LXR/RXR Activation,Palmitate Biosynthesis I (Animals),PPARα/RXRα Activation,Stearate Biosynthesis I (Animals),TR/RXR Activation
mmu-miR-15b-5p	miR-16-5p (and other miRNAs w/seed AGCAGCA)	1.347	0.00282	TargetScan	High (predicted)	ENSMUSG00000030534	Vps33b	1.283	0.00106	transporter	autophagy,Phagosome Maturation
mmu-miR-15b-5p	miR-16-5p (and other miRNAs w/seed AGCAGCA)	1.347	0.00282	TargetScan	High (predicted)	ENSMUSG00000027605	Acss2	1.293	0.0143	enzyme	Acetate Conversion to Acetyl-CoA,Ethanol Degradation II,Ethanol Degradation IV,Oxidative Ethanol Degradation III,Sirtuin Signaling Pathway
mmu-miR-15b-5p	miR-16-5p (and other miRNAs w/seed AGCAGCA)	1.347	0.00282	TarBase,TargetScan	Experimentally Observed,Moderate (predicted)	ENSMUSG00000023452	Pisd	1.303	0.0015	enzyme
mmu-miR-15b-5p	miR-16-5p (and other miRNAs w/seed AGCAGCA)	1.347	0.00282	TargetScan	High (predicted)	ENSMUSG00000029009	Mthfr	1.305	0.00192	enzyme	Folate Transformations I
mmu-miR-15b-5p	miR-16-5p (and other miRNAs w/seed AGCAGCA)	1.347	0.00282	TargetScan	High (predicted)	ENSMUSG00000048796	Cyb561d1	1.308	0.00112	other
mmu-miR-15b-5p	miR-16-5p (and other miRNAs w/seed AGCAGCA)	1.347	0.00282	TargetScan	High (predicted)	ENSMUSG00000061393	Acvr2b	1.33	0.0224	kinase	Epithelial Adherens Junction Signaling,Factors Promoting Cardiogenesis in Vertebrates,Neuroinflammation Signaling Pathway,PPARα/RXRα Activation,TGF-β Signaling,Th1 and Th2 Activation Pathway,Th2 Pathway,Wnt/β-catenin Signaling
mmu-miR-15b-5p	miR-16-5p (and other miRNAs w/seed AGCAGCA)	1.347	0.00282	TargetScan	High (predicted)	ENSMUSG00000102312	Pcdha3	1.337	0.0481	other
mmu-miR-15b-5p	miR-16-5p (and other miRNAs w/seed AGCAGCA)	1.347	0.00282	TarBase	Experimentally Observed	ENSMUSG00000031934	Panx1	1.354	0.0322	transporter	Gustation Pathway,Inflammasome pathway
mmu-miR-15b-5p	miR-16-5p (and other miRNAs w/seed AGCAGCA)	1.347	0.00282	TarBase	Experimentally Observed	ENSMUSG00000002319	Ipo4	1.375	<0.001	transporter
mmu-miR-15b-5p	miR-16-5p (and other miRNAs w/seed AGCAGCA)	1.347	0.00282	TarBase	Experimentally Observed	ENSMUSG00000052395	Rft1	1.385	0.00147	other
mmu-miR-15b-5p	miR-16-5p (and other miRNAs w/seed AGCAGCA)	1.347	0.00282	Ingenuity Expert Findings	Experimentally Observed	ENSMUSG00000072082	Ccnf	1.407	0.0354	enzyme	Role of Oct4 in Mammalian Embryonic Stem Cell Pluripotency
mmu-miR-15b-5p	miR-16-5p (and other miRNAs w/seed AGCAGCA)	1.347	0.00282	TargetScan	High (predicted)	ENSMUSG00000031537	Ikbkb	1.413	<0.001	kinase	4-1BB Signaling in T Lymphocytes,Activation of IRF by Cytosolic Pattern Recognition Receptors,Acute Phase Response Signaling,Angiopoietin Signaling,Antioxidant Action of Vitamin C,Apoptosis Signaling,April Mediated Signaling,B Cell Activating Factor Signaling,B Cell Receptor Signaling,CD27 Signaling in Lymphocytes,CD28 Signaling in T Helper Cells,CD40 Signaling,Chronic Myeloid Leukemia Signaling,…
mmu-miR-15b-5p	miR-16-5p (and other miRNAs w/seed AGCAGCA)	1.347	0.00282	Ingenuity Expert Findings,TargetScan	Experimentally Observed,High (predicted)	ENSMUSG00000032113	Chek1	1.513	0.00419	kinase	Aryl Hydrocarbon Receptor Signaling,ATM Signaling,Cell Cycle: G2/M DNA Damage Checkpoint Regulation,Hereditary Breast Cancer Signaling,Molecular Mechanisms of Cancer,p53 Signaling,Role of BRCA1 in DNA Damage Response,Role of CHK Proteins in Cell Cycle Checkpoint Control
mmu-miR-15b-5p	miR-16-5p (and other miRNAs w/seed AGCAGCA)	1.347	0.00282	TargetScan	High (predicted)	ENSMUSG00000031558	Slit2	1.515	0.00688	other	Axonal Guidance Signaling
mmu-miR-15b-5p	miR-16-5p (and other miRNAs w/seed AGCAGCA)	1.347	0.00282	Ingenuity Expert Findings,TargetScan	Experimentally Observed,Moderate (predicted)	ENSMUSG00000042817	Flt3	1.527	0.0197	kinase	Acute Myeloid Leukemia Signaling,FLT3 Signaling in Hematopoietic Progenitor Cells
mmu-miR-15b-5p	miR-16-5p (and other miRNAs w/seed AGCAGCA)	1.347	0.00282	TargetScan	High (predicted)	ENSMUSG00000045934	Mtmr11	1.564	0.00102	other
mmu-miR-15b-5p	miR-16-5p (and other miRNAs w/seed AGCAGCA)	1.347	0.00282	Ingenuity Expert Findings,TargetScan	Experimentally Observed,High (predicted)	ENSMUSG00000032254	Kif23	1.66	0.00653	other	Mitotic Roles of Polo-Like Kinase
mmu-miR-15b-5p	miR-16-5p (and other miRNAs w/seed AGCAGCA)	1.347	0.00282	TargetScan	High (predicted)	ENSMUSG00000074006	Omp	1.799	0.0447	other
mmu-miR-15b-5p	miR-16-5p (and other miRNAs w/seed AGCAGCA)	1.347	0.00282	TargetScan	High (predicted)	ENSMUSG00000074673	Ttll9	2.449	0.001	other
mmu-miR-337-3p	miR-337-3p (and other miRNAs w/seed CAGCUCC)	1.372	0.00145	TargetScan	High (predicted)	ENSMUSG00000003762	Coq8b	1.23	0.0305	kinase
mmu-miR-337-3p	miR-337-3p (and other miRNAs w/seed CAGCUCC)	1.372	0.00145	TargetScan	High (predicted)	ENSMUSG00000036862	Dchs1	1.231	0.0122	other
mmu-miR-337-3p	miR-337-3p (and other miRNAs w/seed CAGCUCC)	1.372	0.00145	TargetScan	High (predicted)	ENSMUSG00000039294	C17orf62	1.241	0.00493	other
mmu-miR-337-3p	miR-337-3p (and other miRNAs w/seed CAGCUCC)	1.372	0.00145	TargetScan	High (predicted)	ENSMUSG00000056856	Jakmip3	1.253	0.00232	other
mmu-miR-337-3p	miR-337-3p (and other miRNAs w/seed CAGCUCC)	1.372	0.00145	TargetScan	High (predicted)	ENSMUSG00000004393	Ddx56	1.262	0.0027	enzyme
mmu-miR-337-3p	miR-337-3p (and other miRNAs w/seed CAGCUCC)	1.372	0.00145	TargetScan	High (predicted)	ENSMUSG00000068922	Msto1	1.269	<0.001	other
mmu-miR-337-3p	miR-337-3p (and other miRNAs w/seed CAGCUCC)	1.372	0.00145	TargetScan	High (predicted)	ENSMUSG00000030008	Pradc1	1.317	0.0369	other
mmu-miR-337-3p	miR-337-3p (and other miRNAs w/seed CAGCUCC)	1.372	0.00145	TargetScan	High (predicted)	ENSMUSG00000053137	Mapk11	1.336	0.00515	kinase	4-1BB Signaling in T Lymphocytes,Acute Phase Response Signaling,Adrenomedullin signaling pathway,AMPK Signaling,Amyloid Processing,Antioxidant Action of Vitamin C,April Mediated Signaling,ATM Signaling,B Cell Activating Factor Signaling,B Cell Receptor Signaling,BMP signaling pathway,Cardiac Hypertrophy Signaling,CCR3 Signaling in Eosinophils,CCR5 Signaling in Macrophages,CD40 Signaling,Cdc42 Sig…
mmu-miR-337-3p	miR-337-3p (and other miRNAs w/seed CAGCUCC)	1.372	0.00145	TargetScan	High (predicted)	ENSMUSG00000041642	Kif21b	1.344	<0.001	other
mmu-miR-337-3p	miR-337-3p (and other miRNAs w/seed CAGCUCC)	1.372	0.00145	TargetScan	High (predicted)	ENSMUSG00000070327	Rnf213	1.467	<0.001	enzyme
mmu-miR-337-3p	miR-337-3p (and other miRNAs w/seed CAGCUCC)	1.372	0.00145	TargetScan	High (predicted)	ENSMUSG00000002257	Def6	1.485	0.0363	other
mmu-miR-337-3p	miR-337-3p (and other miRNAs w/seed CAGCUCC)	1.372	0.00145	TargetScan	High (predicted)	ENSMUSG00000021356	Irf4	1.595	0.0215	transcription regulator	IL-4 Signaling
mmu-miR-337-3p	miR-337-3p (and other miRNAs w/seed CAGCUCC)	1.372	0.00145	TargetScan	High (predicted)	ENSMUSG00000071104	Ccdc110	1.596	0.0313	other
mmu-miR-337-3p	miR-337-3p (and other miRNAs w/seed CAGCUCC)	1.372	0.00145	TargetScan	High (predicted)	ENSMUSG00000025747	Tyms	1.664	0.00312	enzyme	dTMP De Novo Biosynthesis,Pyrimidine Deoxyribonucleotides De Novo Biosynthesis I
mmu-miR-337-3p	miR-337-3p (and other miRNAs w/seed CAGCUCC)	1.372	0.00145	TargetScan	High (predicted)	ENSMUSG00000038524	Fchsd1	1.669	<0.001	other
mmu-miR-337-3p	miR-337-3p (and other miRNAs w/seed CAGCUCC)	1.372	0.00145	TargetScan	High (predicted)	ENSMUSG00000074006	Omp	1.799	0.0447	other
mmu-miR-337-3p	miR-337-3p (and other miRNAs w/seed CAGCUCC)	1.372	0.00145	TargetScan	High (predicted)	ENSMUSG00000027932	Slc27a3	1.965	<0.001	transporter	Fatty Acid Activation,Fatty Acid β-oxidation I,LPS/IL-1 Mediated Inhibition of RXR Function,Mitochondrial L-carnitine Shuttle Pathway,Phenylalanine Degradation IV (Mammalian, via Side Chain),Stearate Biosynthesis I (Animals),Type II Diabetes Mellitus Signaling,γ-linolenate Biosynthesis II (Animals)
mmu-miR-490-5p	miR-490-5p (miRNAs w/seed CAUGGAU)	1.43	0.0166	TargetScan	High (predicted)	ENSMUSG00000042029	Ncapg2	1.263	0.0244	other
mmu-miR-490-5p	miR-490-5p (miRNAs w/seed CAUGGAU)	1.43	0.0166	TargetScan	High (predicted)	ENSMUSG00000049148	Plcxd3	1.326	0.0346	other
mmu-miR-185-5p	miR-185-5p (and other miRNAs w/seed GGAGAGA)	1.553	0.0333	TargetScan	High (predicted)	ENSMUSG00000029863	Casp2	1.2	0.027	peptidase	Apoptosis Signaling,Death Receptor Signaling,Endothelin-1 Signaling,Huntington's Disease Signaling,Osteoarthritis Pathway,Sphingosine-1-phosphate Signaling,TNFR1 Signaling
mmu-miR-185-5p	miR-185-5p (and other miRNAs w/seed GGAGAGA)	1.553	0.0333	TargetScan	High (predicted)	ENSMUSG00000032123	Dpagt1	1.203	0.0217	enzyme	Dolichyl-diphosphooligosaccharide Biosynthesis
mmu-miR-185-5p	miR-185-5p (and other miRNAs w/seed GGAGAGA)	1.553	0.0333	TargetScan	High (predicted)	ENSMUSG00000070427	Il18bp	1.205	0.0117	other
mmu-miR-185-5p	miR-185-5p (and other miRNAs w/seed GGAGAGA)	1.553	0.0333	TargetScan	High (predicted)	ENSMUSG00000029068	Ccnl2	1.208	0.00338	other
mmu-miR-185-5p	miR-185-5p (and other miRNAs w/seed GGAGAGA)	1.553	0.0333	TargetScan	High (predicted)	ENSMUSG00000024826	Dpf2	1.209	0.00404	other
mmu-miR-185-5p	miR-185-5p (and other miRNAs w/seed GGAGAGA)	1.553	0.0333	TargetScan	High (predicted)	ENSMUSG00000027709	Mccc1	1.254	0.019	enzyme	Leucine Degradation I
mmu-miR-185-5p	miR-185-5p (and other miRNAs w/seed GGAGAGA)	1.553	0.0333	TargetScan	High (predicted)	ENSMUSG00000028467	Gba2	1.27	0.00754	enzyme
mmu-miR-185-5p	miR-185-5p (and other miRNAs w/seed GGAGAGA)	1.553	0.0333	TargetScan	High (predicted)	ENSMUSG00000040711	Sh3pxd2b	1.271	0.00266	other
mmu-miR-185-5p	miR-185-5p (and other miRNAs w/seed GGAGAGA)	1.553	0.0333	TargetScan	High (predicted)	ENSMUSG00000048796	Cyb561d1	1.308	0.00112	other
mmu-miR-185-5p	miR-185-5p (and other miRNAs w/seed GGAGAGA)	1.553	0.0333	TargetScan	High (predicted)	ENSMUSG00000102312	Pcdha3	1.337	0.0481	other
mmu-miR-185-5p	miR-185-5p (and other miRNAs w/seed GGAGAGA)	1.553	0.0333	TargetScan	High (predicted)	ENSMUSG00000038828	Tmem214	1.339	<0.001	other
mmu-miR-185-5p	miR-185-5p (and other miRNAs w/seed GGAGAGA)	1.553	0.0333	TargetScan	High (predicted)	ENSMUSG00000031434	Morc4	1.345	0.00364	other
mmu-miR-185-5p	miR-185-5p (and other miRNAs w/seed GGAGAGA)	1.553	0.0333	TargetScan	High (predicted)	ENSMUSG00000042854	Tp53rk	1.374	0.00271	kinase
mmu-miR-185-5p	miR-185-5p (and other miRNAs w/seed GGAGAGA)	1.553	0.0333	TargetScan	High (predicted)	ENSMUSG00000103255	Pcdhac1	1.461	0.016	other
mmu-miR-185-5p	miR-185-5p (and other miRNAs w/seed GGAGAGA)	1.553	0.0333	TargetScan	High (predicted)	ENSMUSG00000021494	Ddx41	1.489	<0.001	enzyme
mmu-miR-185-5p	miR-185-5p (and other miRNAs w/seed GGAGAGA)	1.553	0.0333	TargetScan	High (predicted)	ENSMUSG00000023439	Gnb3	1.643	0.0304	enzyme	Androgen Signaling,Antiproliferative Role of Somatostatin Receptor 2,Axonal Guidance Signaling,Breast Cancer Regulation by Stathmin1,Cardiac Hypertrophy Signaling,Cardiac β-adrenergic Signaling,CCR3 Signaling in Eosinophils,CCR5 Signaling in Macrophages,Colorectal Cancer Metastasis Signaling,CREB Signaling in Neurons,CXCR4 Signaling,Ephrin B Signaling,Ephrin Receptor Signaling,fMLP Signaling in N…
mmu-miR-185-5p	miR-185-5p (and other miRNAs w/seed GGAGAGA)	1.553	0.0333	TargetScan	High (predicted)	ENSMUSG00000022212	Cpne6	1.692	<0.001	transporter
mmu-miR-185-5p	miR-185-5p (and other miRNAs w/seed GGAGAGA)	1.553	0.0333	TargetScan	High (predicted)	ENSMUSG00000078653	Cntd1	1.811	0.0166	other
mmu-miR-185-5p	miR-185-5p (and other miRNAs w/seed GGAGAGA)	1.553	0.0333	TargetScan	High (predicted)	ENSMUSG00000035711	Dok3	2.056	0.00534	other	GDNF Family Ligand-Receptor Interactions
mmu-miR-185-5p	miR-185-5p (and other miRNAs w/seed GGAGAGA)	1.553	0.0333	TargetScan	High (predicted)	ENSMUSG00000032191	Bcl2l10	3.61	0.0144	other	Apoptosis Signaling
mmu-miR-142a-3p	miR-142-3p (and other miRNAs w/seed GUAGUGU)	1.565	0.024	TargetScan	High (predicted)	ENSMUSG00000033964	Zbtb41	1.201	0.0025	other
mmu-miR-142a-3p	miR-142-3p (and other miRNAs w/seed GUAGUGU)	1.565	0.024	TargetScan	High (predicted)	ENSMUSG00000015659	Serac1	1.259	0.0173	other
mmu-miR-142a-3p	miR-142-3p (and other miRNAs w/seed GUAGUGU)	1.565	0.024	TargetScan	High (predicted)	ENSMUSG00000036057	Ptpn23	1.324	<0.001	phosphatase	3-phosphoinositide Biosynthesis,3-phosphoinositide Degradation,D-myo-inositol (1,4,5,6)-Tetrakisphosphate Biosynthesis,D-myo-inositol (3,4,5,6)-tetrakisphosphate Biosynthesis,D-myo-inositol-5-phosphate Metabolism,Protein Kinase A Signaling,Superpathway of Inositol Phosphate Compounds
mmu-miR-142a-3p	miR-142-3p (and other miRNAs w/seed GUAGUGU)	1.565	0.024	TargetScan	High (predicted)	ENSMUSG00000063179	Pstk	1.345	0.0125	kinase	Selenocysteine Biosynthesis II (Archaea and Eukaryotes)
mmu-miR-142a-3p	miR-142-3p (and other miRNAs w/seed GUAGUGU)	1.565	0.024	TargetScan	High (predicted)	ENSMUSG00000041354	Rgl2	1.353	0.00263	other
mmu-miR-142a-3p	miR-142-3p (and other miRNAs w/seed GUAGUGU)	1.565	0.024	TargetScan	High (predicted)	ENSMUSG00000024542	Cep192	1.572	<0.001	other
mmu-miR-142a-3p	miR-142-3p (and other miRNAs w/seed GUAGUGU)	1.565	0.024	TargetScan	High (predicted)	ENSMUSG00000028076	Cd1d	2.121	0.0315	other	Dendritic Cell Maturation,Lipid Antigen Presentation by CD1
mmu-miR-155-5p	miR-155-5p (miRNAs w/seed UAAUGCU)	1.647	0.00183	TarBase	Experimentally Observed	ENSMUSG00000061778	Mospd2	1.22	0.0116	other
mmu-miR-155-5p	miR-155-5p (miRNAs w/seed UAAUGCU)	1.647	0.00183	TargetScan	High (predicted)	ENSMUSG00000035293	G2e3	1.238	0.0173	enzyme
mmu-miR-155-5p	miR-155-5p (miRNAs w/seed UAAUGCU)	1.647	0.00183	TargetScan	High (predicted)	ENSMUSG00000036073	Galt	1.245	0.0054	enzyme	Colanic Acid Building Blocks Biosynthesis,Galactose Degradation I (Leloir Pathway)
mmu-miR-155-5p	miR-155-5p (miRNAs w/seed UAAUGCU)	1.647	0.00183	TargetScan	High (predicted)	ENSMUSG00000020064	Herc4	1.256	0.0242	enzyme
mmu-miR-155-5p	miR-155-5p (miRNAs w/seed UAAUGCU)	1.647	0.00183	TarBase	Experimentally Observed	ENSMUSG00000018669	Cdk5rap3	1.259	0.0214	other
mmu-miR-155-5p	miR-155-5p (miRNAs w/seed UAAUGCU)	1.647	0.00183	Ingenuity Expert Findings,TargetScan	Experimentally Observed,Moderate (predicted)	ENSMUSG00000024621	Csf1r	1.298	0.0102	kinase	Acute Myeloid Leukemia Signaling,Macropinocytosis Signaling,Neuroinflammation Signaling Pathway,Role of Osteoblasts, Osteoclasts and Chondrocytes in Rheumatoid Arthritis
mmu-miR-155-5p	miR-155-5p (miRNAs w/seed UAAUGCU)	1.647	0.00183	TargetScan	High (predicted)	ENSMUSG00000048796	Cyb561d1	1.308	0.00112	other
mmu-miR-155-5p	miR-155-5p (miRNAs w/seed UAAUGCU)	1.647	0.00183	TargetScan	High (predicted)	ENSMUSG00000063179	Pstk	1.345	0.0125	kinase	Selenocysteine Biosynthesis II (Archaea and Eukaryotes)
mmu-miR-155-5p	miR-155-5p (miRNAs w/seed UAAUGCU)	1.647	0.00183	TargetScan	High (predicted)	ENSMUSG00000041528	Rnf123	1.435	<0.001	other
mmu-miR-155-5p	miR-155-5p (miRNAs w/seed UAAUGCU)	1.647	0.00183	TargetScan,miRecords	Experimentally Observed,Moderate (predicted)	ENSMUSG00000042349	Ikbke	1.503	0.00421	kinase	4-1BB Signaling in T Lymphocytes,Activation of IRF by Cytosolic Pattern Recognition Receptors,Acute Phase Response Signaling,Angiopoietin Signaling,Antioxidant Action of Vitamin C,Apoptosis Signaling,April Mediated Signaling,B Cell Activating Factor Signaling,B Cell Receptor Signaling,CD27 Signaling in Lymphocytes,CD28 Signaling in T Helper Cells,CD40 Signaling,Chronic Myeloid Leukemia Signaling,…
mmu-miR-155-5p	miR-155-5p (miRNAs w/seed UAAUGCU)	1.647	0.00183	TarBase	Experimentally Observed	ENSMUSG00000026958	Dpp7	1.507	<0.001	peptidase
mmu-miR-1197-3p	miR-1197 (and other miRNAs w/seed AGGACAC)	1.658	0.00698	TargetScan	High (predicted)	ENSMUSG00000040687	Madd	1.211	0.00189	other	TNFR1 Signaling
mmu-miR-1197-3p	miR-1197 (and other miRNAs w/seed AGGACAC)	1.658	0.00698	TargetScan	High (predicted)	ENSMUSG00000027330	Cdc25b	1.244	0.0161	phosphatase	3-phosphoinositide Biosynthesis,3-phosphoinositide Degradation,Cell Cycle: G2/M DNA Damage Checkpoint Regulation,D-myo-inositol (1,4,5,6)-Tetrakisphosphate Biosynthesis,D-myo-inositol (3,4,5,6)-tetrakisphosphate Biosynthesis,D-myo-inositol-5-phosphate Metabolism,Mitotic Roles of Polo-Like Kinase,Molecular Mechanisms of Cancer,p38 MAPK Signaling,Protein Kinase A Signaling,Superpathway of Inositol …
mmu-miR-1197-3p	miR-1197 (and other miRNAs w/seed AGGACAC)	1.658	0.00698	TargetScan	High (predicted)	ENSMUSG00000026024	Als2	1.287	<0.001	other	Amyotrophic Lateral Sclerosis Signaling
mmu-miR-1197-3p	miR-1197 (and other miRNAs w/seed AGGACAC)	1.658	0.00698	TargetScan	High (predicted)	ENSMUSG00000034032	Rpap1	1.428	<0.001	other
mmu-miR-1197-3p	miR-1197 (and other miRNAs w/seed AGGACAC)	1.658	0.00698	TargetScan	High (predicted)	ENSMUSG00000036246	Gmip	1.551	<0.001	enzyme
mmu-miR-1197-3p	miR-1197 (and other miRNAs w/seed AGGACAC)	1.658	0.00698	TargetScan	High (predicted)	ENSMUSG00000026433	Rab29	1.792	0.00207	enzyme
mmu-miR-1197-3p	miR-1197 (and other miRNAs w/seed AGGACAC)	1.658	0.00698	TargetScan	High (predicted)	ENSMUSG00000034664	Itga2b	2.351	0.00256	transmembrane receptor	Caveolar-mediated Endocytosis Signaling,GP6 Signaling Pathway,Integrin Signaling,P2Y Purigenic Receptor Signaling Pathway,Paxillin Signaling
mmu-miR-7117-5p	miR-637 (and other miRNAs w/seed CUGGGGG)	1.693	0.027	TargetScan	High (predicted)	ENSMUSG00000030733	Sh2b1	1.204	0.0169	other	Role of JAK2 in Hormone-like Cytokine Signaling
mmu-miR-7117-5p	miR-637 (and other miRNAs w/seed CUGGGGG)	1.693	0.027	TargetScan	High (predicted)	ENSMUSG00000024325	Ring1	1.212	0.00948	transcription regulator
mmu-miR-7117-5p	miR-637 (and other miRNAs w/seed CUGGGGG)	1.693	0.027	TargetScan	High (predicted)	ENSMUSG00000031706	Rfx1	1.212	0.0434	transcription regulator
mmu-miR-7117-5p	miR-637 (and other miRNAs w/seed CUGGGGG)	1.693	0.027	TargetScan	High (predicted)	ENSMUSG00000004264	Phb2	1.214	0.0079	transcription regulator	Estrogen Receptor Signaling
mmu-miR-7117-5p	miR-637 (and other miRNAs w/seed CUGGGGG)	1.693	0.027	TargetScan	High (predicted)	ENSMUSG00000071650	Ganab	1.22	0.00115	enzyme
mmu-miR-7117-5p	miR-637 (and other miRNAs w/seed CUGGGGG)	1.693	0.027	TargetScan	High (predicted)	ENSMUSG00000004933	Matk	1.221	0.0497	kinase	Actin Cytoskeleton Signaling,Adrenomedullin signaling pathway,Neuregulin Signaling
mmu-miR-7117-5p	miR-637 (and other miRNAs w/seed CUGGGGG)	1.693	0.027	TargetScan	High (predicted)	ENSMUSG00000029528	Pxn	1.222	0.0336	other	Actin Cytoskeleton Signaling,Agrin Interactions at Neuromuscular Junction,Axonal Guidance Signaling,Cholecystokinin/Gastrin-mediated Signaling,CXCR4 Signaling,Ephrin B Signaling,Ephrin Receptor Signaling,ERK/MAPK Signaling,FAK Signaling,Fcγ Receptor-mediated Phagocytosis in Macrophages and Monocytes,Germ Cell-Sertoli Cell Junction Signaling,GNRH Signaling,Gα12/13 Signaling,HGF Signaling,IGF-1 Sig…
mmu-miR-7117-5p	miR-637 (and other miRNAs w/seed CUGGGGG)	1.693	0.027	TargetScan	High (predicted)	ENSMUSG00000029714	Gigyf1	1.227	0.00322	other
mmu-miR-7117-5p	miR-637 (and other miRNAs w/seed CUGGGGG)	1.693	0.027	TargetScan	High (predicted)	ENSMUSG00000059316	Slc27a4	1.227	0.00516	transporter	Fatty Acid Activation,Fatty Acid β-oxidation I,LPS/IL-1 Mediated Inhibition of RXR Function,Mitochondrial L-carnitine Shuttle Pathway,Stearate Biosynthesis I (Animals),Type II Diabetes Mellitus Signaling,γ-linolenate Biosynthesis II (Animals)
mmu-miR-7117-5p	miR-637 (and other miRNAs w/seed CUGGGGG)	1.693	0.027	TargetScan	High (predicted)	ENSMUSG00000050989	Selenon	1.227	0.0137	other
mmu-miR-7117-5p	miR-637 (and other miRNAs w/seed CUGGGGG)	1.693	0.027	TargetScan	High (predicted)	ENSMUSG00000017400	Stac2	1.227	0.0157	other
mmu-miR-7117-5p	miR-637 (and other miRNAs w/seed CUGGGGG)	1.693	0.027	TargetScan	High (predicted)	ENSMUSG00000033862	Cdk10	1.228	0.00906	kinase	Cell Cycle Control of Chromosomal Replication,Molecular Mechanisms of Cancer
mmu-miR-7117-5p	miR-637 (and other miRNAs w/seed CUGGGGG)	1.693	0.027	TargetScan	High (predicted)	ENSMUSG00000032841	Prr5l	1.23	0.0118	other	mTOR Signaling
mmu-miR-7117-5p	miR-637 (and other miRNAs w/seed CUGGGGG)	1.693	0.027	TargetScan	High (predicted)	ENSMUSG00000033706	Smyd5	1.242	0.0175	other
mmu-miR-7117-5p	miR-637 (and other miRNAs w/seed CUGGGGG)	1.693	0.027	TargetScan	High (predicted)	ENSMUSG00000015363	Trabd	1.249	0.00184	other
mmu-miR-7117-5p	miR-637 (and other miRNAs w/seed CUGGGGG)	1.693	0.027	TargetScan	High (predicted)	ENSMUSG00000026956	Uap1l1	1.255	0.00923	other
mmu-miR-7117-5p	miR-637 (and other miRNAs w/seed CUGGGGG)	1.693	0.027	TargetScan	High (predicted)	ENSMUSG00000020272	Stk10	1.259	0.0489	kinase
mmu-miR-7117-5p	miR-637 (and other miRNAs w/seed CUGGGGG)	1.693	0.027	TargetScan	High (predicted)	ENSMUSG00000034156	Tspoap1	1.265	0.00642	other
mmu-miR-7117-5p	miR-637 (and other miRNAs w/seed CUGGGGG)	1.693	0.027	TargetScan	High (predicted)	ENSMUSG00000029094	Afap1	1.267	0.00393	other
mmu-miR-7117-5p	miR-637 (and other miRNAs w/seed CUGGGGG)	1.693	0.027	TargetScan	High (predicted)	ENSMUSG00000023007	Prpf40b	1.294	0.00147	other	Systemic Lupus Erythematosus Signaling
mmu-miR-7117-5p	miR-637 (and other miRNAs w/seed CUGGGGG)	1.693	0.027	TargetScan	High (predicted)	ENSMUSG00000024319	Vps52	1.303	<0.001	other
mmu-miR-7117-5p	miR-637 (and other miRNAs w/seed CUGGGGG)	1.693	0.027	TargetScan	High (predicted)	ENSMUSG00000028910	Mecr	1.307	0.0106	enzyme
mmu-miR-7117-5p	miR-637 (and other miRNAs w/seed CUGGGGG)	1.693	0.027	TargetScan	High (predicted)	ENSMUSG00000030766	Arhgap17	1.317	<0.001	other
mmu-miR-7117-5p	miR-637 (and other miRNAs w/seed CUGGGGG)	1.693	0.027	TargetScan	High (predicted)	ENSMUSG00000033128	Gga1	1.325	0.00511	transporter
mmu-miR-7117-5p	miR-637 (and other miRNAs w/seed CUGGGGG)	1.693	0.027	TargetScan	High (predicted)	ENSMUSG00000040146	Rgl3	1.346	0.0484	other
mmu-miR-7117-5p	miR-637 (and other miRNAs w/seed CUGGGGG)	1.693	0.027	TargetScan	High (predicted)	ENSMUSG00000035673	Sbno2	1.361	0.00896	transcription regulator
mmu-miR-7117-5p	miR-637 (and other miRNAs w/seed CUGGGGG)	1.693	0.027	TargetScan	High (predicted)	ENSMUSG00000020752	Recql5	1.362	<0.001	enzyme
mmu-miR-7117-5p	miR-637 (and other miRNAs w/seed CUGGGGG)	1.693	0.027	TargetScan	High (predicted)	ENSMUSG00000036686	Cc2d1a	1.366	0.00538	transcription regulator
mmu-miR-7117-5p	miR-637 (and other miRNAs w/seed CUGGGGG)	1.693	0.027	TargetScan	High (predicted)	ENSMUSG00000002458	Rgs19	1.38	0.01	other	Opioid Signaling Pathway
mmu-miR-7117-5p	miR-637 (and other miRNAs w/seed CUGGGGG)	1.693	0.027	TargetScan	High (predicted)	ENSMUSG00000038534	Osbpl7	1.388	0.00124	transporter
mmu-miR-7117-5p	miR-637 (and other miRNAs w/seed CUGGGGG)	1.693	0.027	TargetScan	High (predicted)	ENSMUSG00000036672	Cenpt	1.391	0.00685	other
mmu-miR-7117-5p	miR-637 (and other miRNAs w/seed CUGGGGG)	1.693	0.027	TargetScan	High (predicted)	ENSMUSG00000004815	Dgkq	1.392	<0.001	kinase
mmu-miR-7117-5p	miR-637 (and other miRNAs w/seed CUGGGGG)	1.693	0.027	TargetScan	High (predicted)	ENSMUSG00000040249	Lrp1	1.395	<0.001	transmembrane receptor	Colorectal Cancer Metastasis Signaling,Factors Promoting Cardiogenesis in Vertebrates,Inhibition of Matrix Metalloproteases,Iron homeostasis signaling pathway,Molecular Mechanisms of Cancer,Osteoarthritis Pathway,Role of Macrophages, Fibroblasts and Endothelial Cells in Rheumatoid Arthritis,Role of Osteoblasts, Osteoclasts and Chondrocytes in Rheumatoid Arthritis,Wnt/β-catenin Signaling
mmu-miR-7117-5p	miR-637 (and other miRNAs w/seed CUGGGGG)	1.693	0.027	TargetScan	High (predicted)	ENSMUSG00000017299	Dnttip1	1.419	<0.001	ligand-dependent nuclear receptor
mmu-miR-7117-5p	miR-637 (and other miRNAs w/seed CUGGGGG)	1.693	0.027	TargetScan	High (predicted)	ENSMUSG00000042631	Xkr7	1.433	0.0016	other
mmu-miR-7117-5p	miR-637 (and other miRNAs w/seed CUGGGGG)	1.693	0.027	TargetScan	High (predicted)	ENSMUSG00000028465	Tln1	1.439	<0.001	other	Actin Cytoskeleton Signaling,Crosstalk between Dendritic Cells and Natural Killer Cells,ERK/MAPK Signaling,FAK Signaling,Fcγ Receptor-mediated Phagocytosis in Macrophages and Monocytes,GP6 Signaling Pathway,Integrin Signaling,Paxillin Signaling,Regulation of Cellular Mechanics by Calpain Protease
mmu-miR-7117-5p	miR-637 (and other miRNAs w/seed CUGGGGG)	1.693	0.027	TargetScan	High (predicted)	ENSMUSG00000034947	Tmem106a	1.454	0.0204	other
mmu-miR-7117-5p	miR-637 (and other miRNAs w/seed CUGGGGG)	1.693	0.027	TargetScan	High (predicted)	ENSMUSG00000028048	Gba	1.464	<0.001	enzyme
mmu-miR-7117-5p	miR-637 (and other miRNAs w/seed CUGGGGG)	1.693	0.027	TargetScan	High (predicted)	ENSMUSG00000006342	Susd2	1.479	0.0129	other
mmu-miR-7117-5p	miR-637 (and other miRNAs w/seed CUGGGGG)	1.693	0.027	TargetScan	High (predicted)	ENSMUSG00000022568	Scrib	1.521	<0.001	other	HIPPO signaling
mmu-miR-7117-5p	miR-637 (and other miRNAs w/seed CUGGGGG)	1.693	0.027	TargetScan	High (predicted)	ENSMUSG00000023439	Gnb3	1.643	0.0304	enzyme	Androgen Signaling,Antiproliferative Role of Somatostatin Receptor 2,Axonal Guidance Signaling,Breast Cancer Regulation by Stathmin1,Cardiac Hypertrophy Signaling,Cardiac β-adrenergic Signaling,CCR3 Signaling in Eosinophils,CCR5 Signaling in Macrophages,Colorectal Cancer Metastasis Signaling,CREB Signaling in Neurons,CXCR4 Signaling,Ephrin B Signaling,Ephrin Receptor Signaling,fMLP Signaling in N…
mmu-miR-7117-5p	miR-637 (and other miRNAs w/seed CUGGGGG)	1.693	0.027	TargetScan	High (predicted)	ENSMUSG00000033253	Szt2	1.657	<0.001	other
mmu-miR-7117-5p	miR-637 (and other miRNAs w/seed CUGGGGG)	1.693	0.027	TargetScan	High (predicted)	ENSMUSG00000061414	Cracr2a	1.666	<0.001	other
mmu-miR-7117-5p	miR-637 (and other miRNAs w/seed CUGGGGG)	1.693	0.027	TargetScan	High (predicted)	ENSMUSG00000022211	Carmil3	1.675	<0.001	other
mmu-miR-7117-5p	miR-637 (and other miRNAs w/seed CUGGGGG)	1.693	0.027	TargetScan	High (predicted)	ENSMUSG00000015452	Ager	1.683	0.0286	transmembrane receptor	HMGB1 Signaling,Neuroinflammation Signaling Pathway,Osteoarthritis Pathway
mmu-miR-7117-5p	miR-637 (and other miRNAs w/seed CUGGGGG)	1.693	0.027	TargetScan	High (predicted)	ENSMUSG00000039683	Sdk1	1.933	0.00464	other
mmu-miR-216a-5p	miR-216a-5p (miRNAs w/seed AAUCUCA)	1.773	0.0333	TargetScan	High (predicted)	ENSMUSG00000022667	Cd200r1	2.127	0.0303	other	Neuroinflammation Signaling Pathway
mmu-miR-677-5p	miR-4276 (and other miRNAs w/seed UCAGUGA)	1.85	0.0221	TargetScan	High (predicted)	ENSMUSG00000052331	Ankrd44	1.204	0.0311	other
mmu-miR-677-5p	miR-4276 (and other miRNAs w/seed UCAGUGA)	1.85	0.0221	TargetScan	High (predicted)	ENSMUSG00000047342	Znf286a	1.257	0.00718	other
mmu-miR-677-5p	miR-4276 (and other miRNAs w/seed UCAGUGA)	1.85	0.0221	TargetScan	High (predicted)	ENSMUSG00000031285	Dcx	1.387	0.00317	other	Reelin Signaling in Neurons
mmu-miR-677-5p	miR-4276 (and other miRNAs w/seed UCAGUGA)	1.85	0.0221	TargetScan	High (predicted)	ENSMUSG00000034664	Itga2b	2.351	0.00256	transmembrane receptor	Caveolar-mediated Endocytosis Signaling,GP6 Signaling Pathway,Integrin Signaling,P2Y Purigenic Receptor Signaling Pathway,Paxillin Signaling
mmu-miR-677-5p	miR-4276 (and other miRNAs w/seed UCAGUGA)	1.85	0.0221	TargetScan	High (predicted)	ENSMUSG00000079164	Tlr5	2.359	0.0128	transmembrane receptor	Altered T Cell and B Cell Signaling in Rheumatoid Arthritis,Colorectal Cancer Metastasis Signaling,Communication between Innate and Adaptive Immune Cells,Neuroinflammation Signaling Pathway,NF-κB Signaling,Phagosome Formation,Role of Macrophages, Fibroblasts and Endothelial Cells in Rheumatoid Arthritis,Role of Pattern Recognition Receptors in Recognition of Bacteria and Viruses,Toll-like Recepto…
mmu-miR-301a-5p	miR-301a-5p (and other miRNAs w/seed CUCUGAC)	2.027	0.0469	TargetScan	High (predicted)	ENSMUSG00000047342	Znf286a	1.257	0.00718	other
mmu-miR-30b-3p	miR-30b-3p (and other miRNAs w/seed UGGGAUG)	2.029	0.00641	TargetScan	High (predicted)	ENSMUSG00000002326	Gmpr2	1.29	0.00355	enzyme
mmu-miR-30b-3p	miR-30b-3p (and other miRNAs w/seed UGGGAUG)	2.029	0.00641	TargetScan	High (predicted)	ENSMUSG00000042854	Tp53rk	1.374	0.00271	kinase
mmu-miR-30b-3p	miR-30b-3p (and other miRNAs w/seed UGGGAUG)	2.029	0.00641	TargetScan	High (predicted)	ENSMUSG00000069911	Fam196b	1.558	0.0024	other
mmu-miR-299a-5p	miR-299a-5p (and other miRNAs w/seed GGUUUAC)	2.103	0.0114	TargetScan	High (predicted)	ENSMUSG00000002324	Rec8	1.362	0.0185	other
mmu-miR-544-3p	miR-544-3p (and other miRNAs w/seed UUCUGCA)	2.698	0.00721	TargetScan	High (predicted)	ENSMUSG00000040618	Pck2	1.3	0.0122	kinase	AMPK Signaling,Estrogen Receptor Signaling,FXR/RXR Activation,Glucocorticoid Receptor Signaling,PXR/RXR Activation,Sirtuin Signaling Pathway
mmu-miR-544-3p	miR-544-3p (and other miRNAs w/seed UUCUGCA)	2.698	0.00721	TargetScan	High (predicted)	ENSMUSG00000035840	Lysmd3	1.412	<0.001	other
mmu-miR-15b-3p	miR-15b-3p (miRNAs w/seed GAAUCAU)	2.789	0.044	TargetScan	High (predicted)	ENSMUSG00000000295	Hddc2	1.394	0.0439	other
mmu-miR-15b-3p	miR-15b-3p (miRNAs w/seed GAAUCAU)	2.789	0.044	TargetScan	High (predicted)	ENSMUSG00000035840	Lysmd3	1.412	<0.001	other
mmu-miR-15b-3p	miR-15b-3p (miRNAs w/seed GAAUCAU)	2.789	0.044	TargetScan	High (predicted)	ENSMUSG00000028641	P3h1	1.417	<0.001	enzyme
mmu-miR-6908-3p	miR-4639-3p (and other miRNAs w/seed CACUCUC)	2.812	0.0241	TargetScan	High (predicted)	ENSMUSG00000026197	Zfand2b	1.209	0.0299	other
mmu-miR-6908-3p	miR-4639-3p (and other miRNAs w/seed CACUCUC)	2.812	0.0241	TargetScan	High (predicted)	ENSMUSG00000004933	Matk	1.221	0.0497	kinase	Actin Cytoskeleton Signaling,Adrenomedullin signaling pathway,Neuregulin Signaling
mmu-miR-6908-3p	miR-4639-3p (and other miRNAs w/seed CACUCUC)	2.812	0.0241	TargetScan	High (predicted)	ENSMUSG00000026024	Als2	1.287	<0.001	other	Amyotrophic Lateral Sclerosis Signaling
mmu-miR-6908-3p	miR-4639-3p (and other miRNAs w/seed CACUCUC)	2.812	0.0241	TargetScan	High (predicted)	ENSMUSG00000024319	Vps52	1.303	<0.001	other
mmu-miR-6908-3p	miR-4639-3p (and other miRNAs w/seed CACUCUC)	2.812	0.0241	TargetScan	High (predicted)	ENSMUSG00000019359	Gdpd2	1.646	0.00283	enzyme
mmu-miR-6908-3p	miR-4639-3p (and other miRNAs w/seed CACUCUC)	2.812	0.0241	TargetScan	High (predicted)	ENSMUSG00000044770	Scml4	1.715	0.00873	other
mmu-miR-6908-3p	miR-4639-3p (and other miRNAs w/seed CACUCUC)	2.812	0.0241	TargetScan	High (predicted)	ENSMUSG00000074006	Omp	1.799	0.0447	other
mmu-miR-489-3p	miR-425-5p (and other miRNAs w/seed AUGACAC)	2.997	0.0324	TargetScan	High (predicted)	ENSMUSG00000036672	Cenpt	1.391	0.00685	other
mmu-miR-18a-5p	miR-18a-5p (and other miRNAs w/seed AAGGUGC)	3.221	0.026	TargetScan	High (predicted)	ENSMUSG00000054414	Slc30a7	1.2	0.0297	transporter
mmu-miR-18a-5p	miR-18a-5p (and other miRNAs w/seed AAGGUGC)	3.221	0.026	TargetScan	High (predicted)	ENSMUSG00000002010	Idh3g	1.223	0.0012	enzyme	Acute Myeloid Leukemia Signaling,Glioma Signaling,TCA Cycle II (Eukaryotic)
mmu-miR-18a-5p	miR-18a-5p (and other miRNAs w/seed AAGGUGC)	3.221	0.026	TargetScan	High (predicted)	ENSMUSG00000029714	Gigyf1	1.227	0.00322	other
mmu-miR-18a-5p	miR-18a-5p (and other miRNAs w/seed AAGGUGC)	3.221	0.026	TargetScan	High (predicted)	ENSMUSG00000031527	Eri1	1.231	0.0138	enzyme
mmu-miR-18a-5p	miR-18a-5p (and other miRNAs w/seed AAGGUGC)	3.221	0.026	Ingenuity Expert Findings,TargetScan	Experimentally Observed,Moderate (predicted)	ENSMUSG00000028101	Pias3	1.346	0.0027	transcription regulator	JAK/Stat Signaling,Small Cell Lung Cancer Signaling,STAT3 Pathway
mmu-miR-18a-5p	miR-18a-5p (and other miRNAs w/seed AAGGUGC)	3.221	0.026	TargetScan	High (predicted)	ENSMUSG00000013629	Cad	1.352	0.00114	enzyme	Pyrimidine Ribonucleotides De Novo Biosynthesis,Uridine-5'-phosphate Biosynthesis
mmu-miR-18a-5p	miR-18a-5p (and other miRNAs w/seed AAGGUGC)	3.221	0.026	TargetScan	High (predicted)	ENSMUSG00000020868	Xylt2	1.356	0.00369	enzyme	Chondroitin Sulfate Biosynthesis,Dermatan Sulfate Biosynthesis,Glycoaminoglycan-protein Linkage Region Biosynthesis,Heparan Sulfate Biosynthesis
mmu-miR-18a-5p	miR-18a-5p (and other miRNAs w/seed AAGGUGC)	3.221	0.026	TargetScan	High (predicted)	ENSMUSG00000030742	Lat	1.427	0.00414	other	CD28 Signaling in T Helper Cells,CTLA4 Signaling in Cytotoxic T Lymphocytes,Fc Epsilon RI Signaling,GP6 Signaling Pathway,iCOS-iCOSL Signaling in T Helper Cells,Natural Killer Cell Signaling,Phospholipase C Signaling,PKCθ Signaling in T Lymphocytes,Regulation of IL-2 Expression in Activated and Anergic T Lymphocytes,Role of NFAT in Regulation of the Immune Response,Systemic Lupus Erythematosus Si…
mmu-miR-18a-5p	miR-18a-5p (and other miRNAs w/seed AAGGUGC)	3.221	0.026	TargetScan	High (predicted)	ENSMUSG00000034947	Tmem106a	1.454	0.0204	other
mmu-miR-18a-5p	miR-18a-5p (and other miRNAs w/seed AAGGUGC)	3.221	0.026	TargetScan	High (predicted)	ENSMUSG00000069911	Fam196b	1.558	0.0024	other
mmu-miR-18a-5p	miR-18a-5p (and other miRNAs w/seed AAGGUGC)	3.221	0.026	Ingenuity Expert Findings,TargetScan,miRecords	Experimentally Observed,High (predicted)	ENSMUSG00000019768	Esr1	1.746	0.00633	ligand-dependent nuclear receptor	Aryl Hydrocarbon Receptor Signaling,eNOS Signaling,ERK/MAPK Signaling,Estrogen Receptor Signaling,Estrogen-Dependent Breast Cancer Signaling,Estrogen-mediated S-phase Entry,Glucocorticoid Receptor Signaling,Hepatic Cholestasis,RhoGDI Signaling
mmu-miR-15a-3p	miR-15a-3p (miRNAs w/seed AGGCCAU)	3.447	0.044	TargetScan	High (predicted)	ENSMUSG00000015869	Prpsap1	1.227	0.0189	other
mmu-miR-15a-3p	miR-15a-3p (miRNAs w/seed AGGCCAU)	3.447	0.044	TargetScan	High (predicted)	ENSMUSG00000044033	Ccdc141	1.231	0.0169	other
mmu-miR-15a-3p	miR-15a-3p (miRNAs w/seed AGGCCAU)	3.447	0.044	TargetScan	High (predicted)	ENSMUSG00000024319	Vps52	1.303	<0.001	other
mmu-miR-15a-3p	miR-15a-3p (miRNAs w/seed AGGCCAU)	3.447	0.044	TargetScan	High (predicted)	ENSMUSG00000032392	Parp16	1.442	0.00317	enzyme	Death Receptor Signaling,Retinoic acid Mediated Apoptosis Signaling,UVA-Induced MAPK Signaling
mmu-miR-15a-3p	miR-15a-3p (miRNAs w/seed AGGCCAU)	3.447	0.044	TargetScan	High (predicted)	ENSMUSG00000045934	Mtmr11	1.564	0.00102	other
mmu-miR-15a-3p	miR-15a-3p (miRNAs w/seed AGGCCAU)	3.447	0.044	TargetScan	High (predicted)	ENSMUSG00000000409	Lck	2.481	<0.001	kinase	3-phosphoinositide Biosynthesis,Calcium-induced T Lymphocyte Apoptosis,CD28 Signaling in T Helper Cells,CTLA4 Signaling in Cytotoxic T Lymphocytes,G Protein Signaling Mediated by Tubby,iCOS-iCOSL Signaling in T Helper Cells,IL-15 Signaling,IL-2 Signaling,Natural Killer Cell Signaling,NF-κB Activation by Viruses,NF-κB Signaling,Opioid Signaling Pathway,Phospholipase C Signaling,PKCθ Signaling in T…
mmu-miR-1249-5p	miR-1249-5p (and other miRNAs w/seed GGAGGGA)	4.081	0.0464	TargetScan	High (predicted)	ENSMUSG00000070427	Il18bp	1.205	0.0117	other
mmu-miR-1249-5p	miR-1249-5p (and other miRNAs w/seed GGAGGGA)	4.081	0.0464	TargetScan	High (predicted)	ENSMUSG00000026197	Zfand2b	1.209	0.0299	other
mmu-miR-1249-5p	miR-1249-5p (and other miRNAs w/seed GGAGGGA)	4.081	0.0464	TargetScan	High (predicted)	ENSMUSG00000041263	Rusc1	1.215	0.0237	other
mmu-miR-1249-5p	miR-1249-5p (and other miRNAs w/seed GGAGGGA)	4.081	0.0464	TargetScan	High (predicted)	ENSMUSG00000041609	Bicdl1	1.218	0.0144	other
mmu-miR-1249-5p	miR-1249-5p (and other miRNAs w/seed GGAGGGA)	4.081	0.0464	TargetScan	High (predicted)	ENSMUSG00000031834	Pik3r2	1.22	0.0492	kinase	14-3-3-mediated Signaling,3-phosphoinositide Biosynthesis,Actin Cytoskeleton Signaling,Acute Myeloid Leukemia Signaling,Acute Phase Response Signaling,Adrenomedullin signaling pathway,Aldosterone Signaling in Epithelial Cells,AMPK Signaling,Amyotrophic Lateral Sclerosis Signaling,Angiopoietin Signaling,Antiproliferative Role of Somatostatin Receptor 2,Axonal Guidance Signaling,B Cell Receptor Sig…
mmu-miR-1249-5p	miR-1249-5p (and other miRNAs w/seed GGAGGGA)	4.081	0.0464	TargetScan	High (predicted)	ENSMUSG00000029528	Pxn	1.222	0.0336	other	Actin Cytoskeleton Signaling,Agrin Interactions at Neuromuscular Junction,Axonal Guidance Signaling,Cholecystokinin/Gastrin-mediated Signaling,CXCR4 Signaling,Ephrin B Signaling,Ephrin Receptor Signaling,ERK/MAPK Signaling,FAK Signaling,Fcγ Receptor-mediated Phagocytosis in Macrophages and Monocytes,Germ Cell-Sertoli Cell Junction Signaling,GNRH Signaling,Gα12/13 Signaling,HGF Signaling,IGF-1 Sig…
mmu-miR-1249-5p	miR-1249-5p (and other miRNAs w/seed GGAGGGA)	4.081	0.0464	TargetScan	High (predicted)	ENSMUSG00000032841	Prr5l	1.23	0.0118	other	mTOR Signaling
mmu-miR-1249-5p	miR-1249-5p (and other miRNAs w/seed GGAGGGA)	4.081	0.0464	TargetScan	High (predicted)	ENSMUSG00000019039	Dalrd3	1.234	0.00358	other
mmu-miR-1249-5p	miR-1249-5p (and other miRNAs w/seed GGAGGGA)	4.081	0.0464	TargetScan	High (predicted)	ENSMUSG00000039959	Hip1	1.237	0.00178	other	Clathrin-mediated Endocytosis Signaling,Huntington's Disease Signaling
mmu-miR-1249-5p	miR-1249-5p (and other miRNAs w/seed GGAGGGA)	4.081	0.0464	TargetScan	High (predicted)	ENSMUSG00000039463	Slc9a8	1.241	0.0107	transporter
mmu-miR-1249-5p	miR-1249-5p (and other miRNAs w/seed GGAGGGA)	4.081	0.0464	TargetScan	High (predicted)	ENSMUSG00000031665	Sall1	1.245	0.00241	transcription regulator
mmu-miR-1249-5p	miR-1249-5p (and other miRNAs w/seed GGAGGGA)	4.081	0.0464	TargetScan	High (predicted)	ENSMUSG00000044519	Znf488	1.247	0.0222	transcription regulator
mmu-miR-1249-5p	miR-1249-5p (and other miRNAs w/seed GGAGGGA)	4.081	0.0464	TargetScan	High (predicted)	ENSMUSG00000029148	Nrbp1	1.252	<0.001	kinase
mmu-miR-1249-5p	miR-1249-5p (and other miRNAs w/seed GGAGGGA)	4.081	0.0464	TargetScan	High (predicted)	ENSMUSG00000061589	Dot1l	1.259	0.00647	phosphatase	3-phosphoinositide Biosynthesis,3-phosphoinositide Degradation,D-myo-inositol (1,4,5,6)-Tetrakisphosphate Biosynthesis,D-myo-inositol (3,4,5,6)-tetrakisphosphate Biosynthesis,D-myo-inositol-5-phosphate Metabolism,Sirtuin Signaling Pathway,Superpathway of Inositol Phosphate Compounds
mmu-miR-1249-5p	miR-1249-5p (and other miRNAs w/seed GGAGGGA)	4.081	0.0464	TargetScan	High (predicted)	ENSMUSG00000028358	Znf618	1.259	0.0264	other
mmu-miR-1249-5p	miR-1249-5p (and other miRNAs w/seed GGAGGGA)	4.081	0.0464	TargetScan	High (predicted)	ENSMUSG00000040711	Sh3pxd2b	1.271	0.00266	other
mmu-miR-1249-5p	miR-1249-5p (and other miRNAs w/seed GGAGGGA)	4.081	0.0464	TargetScan	High (predicted)	ENSMUSG00000016494	Cd34	1.288	0.0211	other	Agranulocyte Adhesion and Diapedesis
mmu-miR-1249-5p	miR-1249-5p (and other miRNAs w/seed GGAGGGA)	4.081	0.0464	TargetScan	High (predicted)	ENSMUSG00000025175	Fn3k	1.289	0.00535	kinase
mmu-miR-1249-5p	miR-1249-5p (and other miRNAs w/seed GGAGGGA)	4.081	0.0464	TargetScan	High (predicted)	ENSMUSG00000003546	Klc4	1.29	0.00871	other
mmu-miR-1249-5p	miR-1249-5p (and other miRNAs w/seed GGAGGGA)	4.081	0.0464	TargetScan	High (predicted)	ENSMUSG00000026796	Fam129b	1.304	0.00329	transcription regulator
mmu-miR-1249-5p	miR-1249-5p (and other miRNAs w/seed GGAGGGA)	4.081	0.0464	TargetScan	High (predicted)	ENSMUSG00000048796	Cyb561d1	1.308	0.00112	other
mmu-miR-1249-5p	miR-1249-5p (and other miRNAs w/seed GGAGGGA)	4.081	0.0464	TargetScan	High (predicted)	ENSMUSG00000029428	Stx2	1.314	<0.001	transporter
mmu-miR-1249-5p	miR-1249-5p (and other miRNAs w/seed GGAGGGA)	4.081	0.0464	TargetScan	High (predicted)	ENSMUSG00000038828	Tmem214	1.339	<0.001	other
mmu-miR-1249-5p	miR-1249-5p (and other miRNAs w/seed GGAGGGA)	4.081	0.0464	TargetScan	High (predicted)	ENSMUSG00000041642	Kif21b	1.344	<0.001	other
mmu-miR-1249-5p	miR-1249-5p (and other miRNAs w/seed GGAGGGA)	4.081	0.0464	TargetScan	High (predicted)	ENSMUSG00000036908	Unc93b1	1.353	0.0342	transporter
mmu-miR-1249-5p	miR-1249-5p (and other miRNAs w/seed GGAGGGA)	4.081	0.0464	TargetScan	High (predicted)	ENSMUSG00000075592	Nynrin	1.358	0.00107	other
mmu-miR-1249-5p	miR-1249-5p (and other miRNAs w/seed GGAGGGA)	4.081	0.0464	TargetScan	High (predicted)	ENSMUSG00000039148	Sart1	1.376	<0.001	other	Systemic Lupus Erythematosus Signaling
mmu-miR-1249-5p	miR-1249-5p (and other miRNAs w/seed GGAGGGA)	4.081	0.0464	TargetScan	High (predicted)	ENSMUSG00000038534	Osbpl7	1.388	0.00124	transporter
mmu-miR-1249-5p	miR-1249-5p (and other miRNAs w/seed GGAGGGA)	4.081	0.0464	TargetScan	High (predicted)	ENSMUSG00000022571	Pycr3	1.401	0.00546	enzyme	Arginine Degradation VI (Arginase 2 Pathway),Proline Biosynthesis I,Proline Biosynthesis II (from Arginine),Salvage Pathways of Pyrimidine Ribonucleotides
mmu-miR-1249-5p	miR-1249-5p (and other miRNAs w/seed GGAGGGA)	4.081	0.0464	TargetScan	High (predicted)	ENSMUSG00000033257	Ttll4	1.407	<0.001	enzyme
mmu-miR-1249-5p	miR-1249-5p (and other miRNAs w/seed GGAGGGA)	4.081	0.0464	TargetScan	High (predicted)	ENSMUSG00000006241	Ccdc159	1.417	0.00511	other
mmu-miR-1249-5p	miR-1249-5p (and other miRNAs w/seed GGAGGGA)	4.081	0.0464	TargetScan	High (predicted)	ENSMUSG00000042631	Xkr7	1.433	0.0016	other
mmu-miR-1249-5p	miR-1249-5p (and other miRNAs w/seed GGAGGGA)	4.081	0.0464	TargetScan	High (predicted)	ENSMUSG00000052752	Traf7	1.458	<0.001	enzyme
mmu-miR-1249-5p	miR-1249-5p (and other miRNAs w/seed GGAGGGA)	4.081	0.0464	TargetScan	High (predicted)	ENSMUSG00000030946	Lhpp	1.487	0.00503	phosphatase
mmu-miR-1249-5p	miR-1249-5p (and other miRNAs w/seed GGAGGGA)	4.081	0.0464	TargetScan	High (predicted)	ENSMUSG00000046613	Vwa5b2	1.517	0.00927	other
mmu-miR-1249-5p	miR-1249-5p (and other miRNAs w/seed GGAGGGA)	4.081	0.0464	TargetScan	High (predicted)	ENSMUSG00000042817	Flt3	1.527	0.0197	kinase	Acute Myeloid Leukemia Signaling,FLT3 Signaling in Hematopoietic Progenitor Cells
mmu-miR-1249-5p	miR-1249-5p (and other miRNAs w/seed GGAGGGA)	4.081	0.0464	TargetScan	High (predicted)	ENSMUSG00000043243	Fam129c	1.555	0.0357	other
mmu-miR-1249-5p	miR-1249-5p (and other miRNAs w/seed GGAGGGA)	4.081	0.0464	TargetScan	High (predicted)	ENSMUSG00000002668	Dennd1c	1.571	0.0363	other
mmu-miR-1249-5p	miR-1249-5p (and other miRNAs w/seed GGAGGGA)	4.081	0.0464	TargetScan	High (predicted)	ENSMUSG00000033253	Szt2	1.657	<0.001	other
mmu-miR-1249-5p	miR-1249-5p (and other miRNAs w/seed GGAGGGA)	4.081	0.0464	TargetScan	High (predicted)	ENSMUSG00000075289	Carns1	2.077	0.0334	enzyme
mmu-miR-1249-5p	miR-1249-5p (and other miRNAs w/seed GGAGGGA)	4.081	0.0464	TargetScan	High (predicted)	ENSMUSG00000022667	Cd200r1	2.127	0.0303	other	Neuroinflammation Signaling Pathway
mmu-miR-1249-5p	miR-1249-5p (and other miRNAs w/seed GGAGGGA)	4.081	0.0464	TargetScan	High (predicted)	ENSMUSG00000029844	Hoxa1	2.742	0.0137	transcription regulator
mmu-miR-1249-5p	miR-1249-5p (and other miRNAs w/seed GGAGGGA)	4.081	0.0464	TargetScan	High (predicted)	ENSMUSG00000031165	Was	2.826	0.0127	other	Actin Cytoskeleton Signaling,Actin Nucleation by ARP-WASP Complex,Axonal Guidance Signaling,CD28 Signaling in T Helper Cells,Cdc42 Signaling,Ephrin Receptor Signaling,Epithelial Adherens Junction Signaling,FAK Signaling,Fcγ Receptor-mediated Phagocytosis in Macrophages and Monocytes,fMLP Signaling in Neutrophils,Integrin Signaling,Leukocyte Extravasation Signaling,Regulation of Actin-based Motili…
mmu-miR-7055-5p	miR-194-3p (and other miRNAs w/seed CAGUGGG)	4.102	0.00377	TargetScan	High (predicted)	ENSMUSG00000039041	Adrm1	1.206	0.0402	other
mmu-miR-7055-5p	miR-194-3p (and other miRNAs w/seed CAGUGGG)	4.102	0.00377	TargetScan	High (predicted)	ENSMUSG00000050989	Selenon	1.227	0.0137	other
mmu-miR-7055-5p	miR-194-3p (and other miRNAs w/seed CAGUGGG)	4.102	0.00377	TargetScan	High (predicted)	ENSMUSG00000033862	Cdk10	1.228	0.00906	kinase	Cell Cycle Control of Chromosomal Replication,Molecular Mechanisms of Cancer
mmu-miR-7055-5p	miR-194-3p (and other miRNAs w/seed CAGUGGG)	4.102	0.00377	TargetScan	High (predicted)	ENSMUSG00000032841	Prr5l	1.23	0.0118	other	mTOR Signaling
mmu-miR-7055-5p	miR-194-3p (and other miRNAs w/seed CAGUGGG)	4.102	0.00377	TargetScan	High (predicted)	ENSMUSG00000023072	Cep89	1.248	0.0252	other
mmu-miR-7055-5p	miR-194-3p (and other miRNAs w/seed CAGUGGG)	4.102	0.00377	TargetScan	High (predicted)	ENSMUSG00000025485	Ric8a	1.257	0.00193	other
mmu-miR-7055-5p	miR-194-3p (and other miRNAs w/seed CAGUGGG)	4.102	0.00377	TargetScan	High (predicted)	ENSMUSG00000002550	Uck1	1.297	0.0132	kinase	Salvage Pathways of Pyrimidine Ribonucleotides
mmu-miR-7055-5p	miR-194-3p (and other miRNAs w/seed CAGUGGG)	4.102	0.00377	TargetScan	High (predicted)	ENSMUSG00000052533	Nup188	1.302	<0.001	other
mmu-miR-7055-5p	miR-194-3p (and other miRNAs w/seed CAGUGGG)	4.102	0.00377	TargetScan	High (predicted)	ENSMUSG00000024319	Vps52	1.303	<0.001	other
mmu-miR-7055-5p	miR-194-3p (and other miRNAs w/seed CAGUGGG)	4.102	0.00377	TargetScan	High (predicted)	ENSMUSG00000032607	Amt	1.304	0.00271	enzyme	Glycine Cleavage Complex
mmu-miR-7055-5p	miR-194-3p (and other miRNAs w/seed CAGUGGG)	4.102	0.00377	TargetScan	High (predicted)	ENSMUSG00000045934	Mtmr11	1.564	0.00102	other
mmu-miR-1231-5p	miR-1285-3p (and other miRNAs w/seed CUGGGCA)	4.269	0.0214	TargetScan	High (predicted)	ENSMUSG00000047749	Zc3hav1l	1.201	0.00989	other
mmu-miR-1231-5p	miR-1285-3p (and other miRNAs w/seed CUGGGCA)	4.269	0.0214	TargetScan	High (predicted)	ENSMUSG00000033653	Vps8	1.241	0.01	other
mmu-miR-1231-5p	miR-1285-3p (and other miRNAs w/seed CUGGGCA)	4.269	0.0214	TargetScan	High (predicted)	ENSMUSG00000027330	Cdc25b	1.244	0.0161	phosphatase	3-phosphoinositide Biosynthesis,3-phosphoinositide Degradation,Cell Cycle: G2/M DNA Damage Checkpoint Regulation,D-myo-inositol (1,4,5,6)-Tetrakisphosphate Biosynthesis,D-myo-inositol (3,4,5,6)-tetrakisphosphate Biosynthesis,D-myo-inositol-5-phosphate Metabolism,Mitotic Roles of Polo-Like Kinase,Molecular Mechanisms of Cancer,p38 MAPK Signaling,Protein Kinase A Signaling,Superpathway of Inositol …
mmu-miR-1231-5p	miR-1285-3p (and other miRNAs w/seed CUGGGCA)	4.269	0.0214	TargetScan	High (predicted)	ENSMUSG00000026956	Uap1l1	1.255	0.00923	other
mmu-miR-1231-5p	miR-1285-3p (and other miRNAs w/seed CUGGGCA)	4.269	0.0214	TargetScan	High (predicted)	ENSMUSG00000024186	Rgs11	1.268	0.048	enzyme	Opioid Signaling Pathway
mmu-miR-1231-5p	miR-1285-3p (and other miRNAs w/seed CUGGGCA)	4.269	0.0214	TargetScan	High (predicted)	ENSMUSG00000021371	Mcur1	1.282	0.00155	other
mmu-miR-1231-5p	miR-1285-3p (and other miRNAs w/seed CUGGGCA)	4.269	0.0214	TargetScan	High (predicted)	ENSMUSG00000020474	Polm	1.283	0.0431	enzyme
mmu-miR-1231-5p	miR-1285-3p (and other miRNAs w/seed CUGGGCA)	4.269	0.0214	TargetScan	High (predicted)	ENSMUSG00000019055	Plod1	1.313	0.0239	enzyme
mmu-miR-1231-5p	miR-1285-3p (and other miRNAs w/seed CUGGGCA)	4.269	0.0214	TargetScan	High (predicted)	ENSMUSG00000029507	Pus1	1.36	0.0329	enzyme
mmu-miR-1231-5p	miR-1285-3p (and other miRNAs w/seed CUGGGCA)	4.269	0.0214	TargetScan	High (predicted)	ENSMUSG00000039452	Snx22	1.372	0.0303	transporter
mmu-miR-1231-5p	miR-1285-3p (and other miRNAs w/seed CUGGGCA)	4.269	0.0214	TargetScan	High (predicted)	ENSMUSG00000051735	Rinl	1.377	0.0291	other
mmu-miR-1231-5p	miR-1285-3p (and other miRNAs w/seed CUGGGCA)	4.269	0.0214	TargetScan	High (predicted)	ENSMUSG00000035595	C19orf24	1.435	0.012	other
mmu-miR-1231-5p	miR-1285-3p (and other miRNAs w/seed CUGGGCA)	4.269	0.0214	TargetScan	High (predicted)	ENSMUSG00000028465	Tln1	1.439	<0.001	other	Actin Cytoskeleton Signaling,Crosstalk between Dendritic Cells and Natural Killer Cells,ERK/MAPK Signaling,FAK Signaling,Fcγ Receptor-mediated Phagocytosis in Macrophages and Monocytes,GP6 Signaling Pathway,Integrin Signaling,Paxillin Signaling,Regulation of Cellular Mechanics by Calpain Protease
mmu-miR-1231-5p	miR-1285-3p (and other miRNAs w/seed CUGGGCA)	4.269	0.0214	TargetScan	High (predicted)	ENSMUSG00000030946	Lhpp	1.487	0.00503	phosphatase
mmu-miR-1231-5p	miR-1285-3p (and other miRNAs w/seed CUGGGCA)	4.269	0.0214	TargetScan	High (predicted)	ENSMUSG00000050211	Pla2g4e	1.503	0.00262	enzyme	Antioxidant Action of Vitamin C,Atherosclerosis Signaling,CCR3 Signaling in Eosinophils,Eicosanoid Signaling,Endothelin-1 Signaling,ERK/MAPK Signaling,Fc Epsilon RI Signaling,MIF Regulation of Innate Immunity,MIF-mediated Glucocorticoid Regulation,Neuroinflammation Signaling Pathway,p38 MAPK Signaling,Phospholipase C Signaling,Phospholipases,Role of MAPK Signaling in the Pathogenesis of Influenza…
mmu-miR-1231-5p	miR-1285-3p (and other miRNAs w/seed CUGGGCA)	4.269	0.0214	TargetScan	High (predicted)	ENSMUSG00000022843	Clcn2	1.607	<0.001	ion channel
mmu-miR-1231-5p	miR-1285-3p (and other miRNAs w/seed CUGGGCA)	4.269	0.0214	TargetScan	High (predicted)	ENSMUSG00000028150	Rorc	1.656	0.00944	ligand-dependent nuclear receptor	Melatonin Signaling,T Helper Cell Differentiation
mmu-miR-1231-5p	miR-1285-3p (and other miRNAs w/seed CUGGGCA)	4.269	0.0214	TargetScan	High (predicted)	ENSMUSG00000038188	Scarf1	1.825	0.0333	transmembrane receptor
mmu-miR-1231-5p	miR-1285-3p (and other miRNAs w/seed CUGGGCA)	4.269	0.0214	TargetScan	High (predicted)	ENSMUSG00000000791	Il12rb1	2.527	<0.001	transmembrane receptor	IL-12 Signaling and Production in Macrophages,T Helper Cell Differentiation,Th1 and Th2 Activation Pathway,Th1 Pathway,Th2 Pathway
mmu-miR-6976-5p	miR-6976-5p (and other miRNAs w/seed AGGGAAG)	4.69	0.00245	TargetScan	High (predicted)	ENSMUSG00000007610	Gtpbp3	1.204	0.00825	enzyme
mmu-miR-6976-5p	miR-6976-5p (and other miRNAs w/seed AGGGAAG)	4.69	0.00245	TargetScan	High (predicted)	ENSMUSG00000066191	Anks6	1.216	0.048	other
mmu-miR-6976-5p	miR-6976-5p (and other miRNAs w/seed AGGGAAG)	4.69	0.00245	TargetScan	High (predicted)	ENSMUSG00000033365	Ipo13	1.222	0.00599	transporter
mmu-miR-6976-5p	miR-6976-5p (and other miRNAs w/seed AGGGAAG)	4.69	0.00245	TargetScan	High (predicted)	ENSMUSG00000030272	Camk1	1.254	0.0112	kinase	Breast Cancer Regulation by Stathmin1,Calcium Signaling,cAMP-mediated signaling,Chemokine Signaling,Glioma Signaling,Neuropathic Pain Signaling In Dorsal Horn Neurons,Opioid Signaling Pathway,Role of NFAT in Cardiac Hypertrophy,Thrombin Signaling,Xenobiotic Metabolism Signaling
mmu-miR-6976-5p	miR-6976-5p (and other miRNAs w/seed AGGGAAG)	4.69	0.00245	TargetScan	High (predicted)	ENSMUSG00000022621	Rabl2a	1.277	0.0332	enzyme

## Sheet: B6 susceptible vs. resilient
S5 Table. Ingenuity Pathway Analysis (IPA) miRNA Target Filter results of identified differentially expressed (P < 0.05 and |FC| ≥ 1.2) active miRNA-mRNA pairs (data sets D and E) from AGO2 immunoprecipitation-sequencing in the BNST after chronic social defeat stress. B6: C57BL/6NCrl; BNST: bed nucleus of the stria terminalis; FC: fold change; IPA: Ingenuity Pathway Analysis.
miRNA ID (data set D)	Ingenuity miRNA Symbol	miRNA ID (data set D)		Tools used for miRNA target prediction	Confidence of miRNA target prediction	Predicted target gene					Ingenuity Pathway containing predicted target gene
						Ensembl ID	Gene name	mRNA ID (data set E)		Molecule type according to IPA
		FC	P					FC	P
mmu-miR-7667-3p	miR-3199 (and other miRNAs w/seed GGGACUG)	-7.637	0.00121	TargetScan	High (predicted)	ENSMUSG00000063605	Ccdc102a	-2.649	0.0127	other
mmu-miR-7667-3p	miR-3199 (and other miRNAs w/seed GGGACUG)	-7.637	0.00121	TargetScan	High (predicted)	ENSMUSG00000033220	Rac2	-1.887	0.0326	enzyme	Actin Cytoskeleton Signaling,Agrin Interactions at Neuromuscular Junction,Axonal Guidance Signaling,B Cell Receptor Signaling,Ephrin B Signaling,Ephrin Receptor Signaling,ERK/MAPK Signaling,Fc Epsilon RI Signaling,Fcγ Receptor-mediated Phagocytosis in Macrophages and Monocytes,Germ Cell-Sertoli Cell Junction Signaling,IL-8 Signaling,Integrin Signaling,Leukocyte Extravasation Signaling,Molecular M…
mmu-miR-7087-5p	miR-4736 (and other miRNAs w/seed GGCAGGU)	-5.743	0.0347	TargetScan	High (predicted)	ENSMUSG00000026196	Bard1	-1.773	0.014	transcription regulator	Hereditary Breast Cancer Signaling,Role of BRCA1 in DNA Damage Response
mmu-miR-7087-5p	miR-4736 (and other miRNAs w/seed GGCAGGU)	-5.743	0.0347	TargetScan	High (predicted)	ENSMUSG00000026023	Cdk15	-5.231	0.00876	kinase	Cell Cycle Control of Chromosomal Replication,Molecular Mechanisms of Cancer
mmu-miR-7087-5p	miR-4736 (and other miRNAs w/seed GGCAGGU)	-5.743	0.0347	TargetScan	High (predicted)	ENSMUSG00000025144	Cenpx	-1.238	0.0408	other
mmu-miR-7087-5p	miR-4736 (and other miRNAs w/seed GGCAGGU)	-5.743	0.0347	TargetScan	High (predicted)	ENSMUSG00000031246	Sh3bgrl	-1.252	0.0438	other
mmu-miR-200a-3p	miR-141-3p (and other miRNAs w/seed AACACUG)	-5.698	<0.001	TargetScan	High (predicted)	ENSMUSG00000079480	Pin4	-1.744	0.015	enzyme
mmu-let-7a-2-3p	let-7a-2-3p (and other miRNAs w/seed UGUACAG)	-3.684	0.0395	TargetScan	High (predicted)	ENSMUSG00000002083	Bbc3	-1.379	0.0153	other	Induction of Apoptosis by HIV1,Molecular Mechanisms of Cancer,p53 Signaling
mmu-let-7a-2-3p	let-7a-2-3p (and other miRNAs w/seed UGUACAG)	-3.684	0.0395	TargetScan	High (predicted)	ENSMUSG00000024899	Papss2	-1.22	0.0327	enzyme	LPS/IL-1 Mediated Inhibition of RXR Function,PXR/RXR Activation,Sulfate Activation for Sulfonation
mmu-let-7a-2-3p	let-7a-2-3p (and other miRNAs w/seed UGUACAG)	-3.684	0.0395	TargetScan	High (predicted)	ENSMUSG00000026970	Rbms1	-1.256	0.0361	other
mmu-let-7a-2-3p	let-7a-2-3p (and other miRNAs w/seed UGUACAG)	-3.684	0.0395	TargetScan	High (predicted)	ENSMUSG00000023033	Scn8a	-1.239	0.00386	ion channel
mmu-let-7f-1-3p	let-7a-3p (and other miRNAs w/seed UAUACAA)	-1.717	0.0115	TargetScan	High (predicted)	ENSMUSG00000026571	Dcaf6	-1.352	0.0171	transcription regulator
mmu-miR-409-5p	miR-409-5p (and other miRNAs w/seed GGUUACC)	-1.66	0.0201	TargetScan	High (predicted)	ENSMUSG00000064280	Ccdc146	-3.025	0.00361	other
mmu-miR-1231-3p	miR-1231-3p (and other miRNAs w/seed GCCCUGU)	-1.616	0.0451	TargetScan	High (predicted)	ENSMUSG00000029337	Fgf5	-2.449	0.047	growth factor	Actin Cytoskeleton Signaling,Bladder Cancer Signaling,Clathrin-mediated Endocytosis Signaling,FGF Signaling,Regulation of the Epithelial-Mesenchymal Transition Pathway,Role of Tissue Factor in Cancer
mmu-miR-1231-3p	miR-1231-3p (and other miRNAs w/seed GCCCUGU)	-1.616	0.0451	TargetScan	High (predicted)	ENSMUSG00000032194	Kank2	-1.619	<0.001	transcription regulator
mmu-miR-1231-3p	miR-1231-3p (and other miRNAs w/seed GCCCUGU)	-1.616	0.0451	TargetScan	High (predicted)	ENSMUSG00000018882	Mrpl45	-1.322	0.00843	other
mmu-miR-1231-3p	miR-1231-3p (and other miRNAs w/seed GCCCUGU)	-1.616	0.0451	TargetScan	High (predicted)	ENSMUSG00000050150	Slc9b1	-3.201	0.0449	transporter
mmu-miR-1231-3p	miR-1231-3p (and other miRNAs w/seed GCCCUGU)	-1.616	0.0451	TargetScan	High (predicted)	ENSMUSG00000047518	Slfnl1	-2.085	0.029	other
mmu-miR-1306-3p	miR-1306-3p (miRNAs w/seed CGUUGGC)	-1.5	0.0206	TargetScan	High (predicted)	ENSMUSG00000035621	Midn	-1.273	0.0335	other
mmu-miR-146b-5p	miR-146a-5p (and other miRNAs w/seed GAGAACU)	-1.429	0.00134	TargetScan	High (predicted)	ENSMUSG00000036879	Phkb	-1.202	0.0386	kinase	Protein Kinase A Signaling,α-Adrenergic Signaling
mmu-miR-146b-5p	miR-146a-5p (and other miRNAs w/seed GAGAACU)	-1.429	0.00134	miRecords	Experimentally Observed	ENSMUSG00000001228	Uhrf1	-1.866	0.0188	transcription regulator
mmu-miR-183-5p	miR-183-5p (miRNAs w/seed AUGGCAC)	-1.426	0.0172	TargetScan	High (predicted)	ENSMUSG00000018995	Nars2	-1.229	0.0153	enzyme	tRNA Charging
mmu-miR-183-5p	miR-183-5p (miRNAs w/seed AUGGCAC)	-1.426	0.0172	TargetScan	High (predicted)	ENSMUSG00000026970	Rbms1	-1.256	0.0361	other
mmu-miR-140-5p	miR-140-5p (and other miRNAs w/seed AGUGGUU)	-1.383	0.0377	TargetScan	High (predicted)	ENSMUSG00000021974	Fgf9	-1.45	0.0282	growth factor	Actin Cytoskeleton Signaling,Bladder Cancer Signaling,Clathrin-mediated Endocytosis Signaling,FGF Signaling,Ovarian Cancer Signaling,Regulation of the Epithelial-Mesenchymal Transition Pathway
mmu-miR-140-5p	miR-140-5p (and other miRNAs w/seed AGUGGUU)	-1.383	0.0377	TargetScan	High (predicted)	ENSMUSG00000033863	Klf9	-1.299	0.0227	transcription regulator	TR/RXR Activation
mmu-miR-19a-3p	miR-19b-3p (and other miRNAs w/seed GUGCAAA)	-1.364	0.0216	TargetScan,miRecords	Experimentally Observed,Moderate (predicted)	ENSMUSG00000019997	Ctgf	-2.41	0.0103	growth factor	Hepatic Fibrosis / Hepatic Stellate Cell Activation,IGF-1 Signaling,Role of Tissue Factor in Cancer
mmu-miR-19a-3p	miR-19b-3p (and other miRNAs w/seed GUGCAAA)	-1.364	0.0216	TargetScan	High (predicted)	ENSMUSG00000025959	Klf7	-1.313	0.0316	transcription regulator
mmu-miR-19a-3p	miR-19b-3p (and other miRNAs w/seed GUGCAAA)	-1.364	0.0216	TargetScan	High (predicted)	ENSMUSG00000102758	Naaladl2	-1.259	0.0205	other
mmu-miR-19a-3p	miR-19b-3p (and other miRNAs w/seed GUGCAAA)	-1.364	0.0216	TargetScan	High (predicted)	ENSMUSG00000008575	Nfib	-1.233	0.0377	transcription regulator	Aryl Hydrocarbon Receptor Signaling
mmu-miR-340-3p	miR-340-3p (and other miRNAs w/seed CCGUCUC)	-1.341	0.00319	TargetScan	High (predicted)	ENSMUSG00000049502	Dtx3l	-1.709	0.0377	enzyme
mmu-miR-340-3p	miR-340-3p (and other miRNAs w/seed CCGUCUC)	-1.341	0.00319	TargetScan	High (predicted)	ENSMUSG00000030717	Nupr1	-1.871	0.0461	transcription regulator
mmu-miR-340-3p	miR-340-3p (and other miRNAs w/seed CCGUCUC)	-1.341	0.00319	TargetScan	High (predicted)	ENSMUSG00000044022	Pcdhb11	-1.634	0.00956	other
mmu-miR-340-3p	miR-340-3p (and other miRNAs w/seed CCGUCUC)	-1.341	0.00319	TargetScan	High (predicted)	ENSMUSG00000039985	Sinhcaf	-5.33	0.0146	other
mmu-miR-340-3p	miR-340-3p (and other miRNAs w/seed CCGUCUC)	-1.341	0.00319	TargetScan	High (predicted)	ENSMUSG00000027896	Slc16a4	-2.232	0.0209	transporter
mmu-miR-340-3p	miR-340-3p (and other miRNAs w/seed CCGUCUC)	-1.341	0.00319	TargetScan	High (predicted)	ENSMUSG00000030805	Stx4	-1.451	0.0276	transporter	Insulin Receptor Signaling,Tight Junction Signaling
mmu-miR-221-5p	miR-221-5p (and other miRNAs w/seed CCUGGCA)	-1.336	0.00661	TargetScan	High (predicted)	ENSMUSG00000021485	Mxd3	-2.199	0.0316	transcription regulator
mmu-miR-221-5p	miR-221-5p (and other miRNAs w/seed CCUGGCA)	-1.336	0.00661	TargetScan	High (predicted)	ENSMUSG00000028788	Ptp4a2	-1.298	0.0294	phosphatase
mmu-miR-30e-3p	miR-30a-3p (and other miRNAs w/seed UUUCAGU)	-1.333	<0.001	TargetScan	High (predicted)	ENSMUSG00000029337	Fgf5	-2.449	0.047	growth factor	Actin Cytoskeleton Signaling,Bladder Cancer Signaling,Clathrin-mediated Endocytosis Signaling,FGF Signaling,Regulation of the Epithelial-Mesenchymal Transition Pathway,Role of Tissue Factor in Cancer
mmu-miR-148b-5p	miR-148a-5p (and other miRNAs w/seed AAGUUCU)	-1.314	0.0165	TargetScan	High (predicted)	ENSMUSG00000029337	Fgf5	-2.449	0.047	growth factor	Actin Cytoskeleton Signaling,Bladder Cancer Signaling,Clathrin-mediated Endocytosis Signaling,FGF Signaling,Regulation of the Epithelial-Mesenchymal Transition Pathway,Role of Tissue Factor in Cancer
mmu-miR-384-5p	miR-30c-5p (and other miRNAs w/seed GUAAACA)	-1.298	0.0329	TargetScan	High (predicted)	ENSMUSG00000038160	Atg5	-1.272	0.0392	other	Adipogenesis pathway,autophagy,Sirtuin Signaling Pathway
mmu-miR-384-5p	miR-30c-5p (and other miRNAs w/seed GUAAACA)	-1.298	0.0329	TargetScan	High (predicted)	ENSMUSG00000046447	Camk2n1	-1.328	0.0224	kinase
mmu-miR-384-5p	miR-30c-5p (and other miRNAs w/seed GUAAACA)	-1.298	0.0329	Ingenuity Expert Findings	Experimentally Observed	ENSMUSG00000019997	Ctgf	-2.41	0.0103	growth factor	Hepatic Fibrosis / Hepatic Stellate Cell Activation,IGF-1 Signaling,Role of Tissue Factor in Cancer
mmu-miR-384-5p	miR-30c-5p (and other miRNAs w/seed GUAAACA)	-1.298	0.0329	TargetScan	High (predicted)	ENSMUSG00000008575	Nfib	-1.233	0.0377	transcription regulator	Aryl Hydrocarbon Receptor Signaling
mmu-miR-384-5p	miR-30c-5p (and other miRNAs w/seed GUAAACA)	-1.298	0.0329	TarBase	Experimentally Observed	ENSMUSG00000026970	Rbms1	-1.256	0.0361	other
mmu-miR-384-5p	miR-30c-5p (and other miRNAs w/seed GUAAACA)	-1.298	0.0329	TargetScan	High (predicted)	ENSMUSG00000022635	Zcrb1	-1.201	0.0484	other	Systemic Lupus Erythematosus Signaling
mmu-miR-7224-3p	miR-181a-2-3p (and other miRNAs w/seed CCACUGA)	-1.243	0.0357	TargetScan	High (predicted)	ENSMUSG00000026023	Cdk15	-5.231	0.00876	kinase	Cell Cycle Control of Chromosomal Replication,Molecular Mechanisms of Cancer
mmu-miR-7224-3p	miR-181a-2-3p (and other miRNAs w/seed CCACUGA)	-1.243	0.0357	TargetScan	High (predicted)	ENSMUSG00000016087	Fli1	-1.711	0.00994	transcription regulator
mmu-miR-7224-3p	miR-181a-2-3p (and other miRNAs w/seed CCACUGA)	-1.243	0.0357	TargetScan	High (predicted)	ENSMUSG00000052783	Grk4	-1.368	0.0102	kinase	cAMP-mediated signaling,G-Protein Coupled Receptor Signaling,Opioid Signaling Pathway,Pyridoxal 5'-phosphate Salvage Pathway,Salvage Pathways of Pyrimidine Ribonucleotides
mmu-miR-7224-3p	miR-181a-2-3p (and other miRNAs w/seed CCACUGA)	-1.243	0.0357	TargetScan	High (predicted)	ENSMUSG00000031246	Sh3bgrl	-1.252	0.0438	other
mmu-miR-99b-5p	miR-100-5p (and other miRNAs w/seed ACCCGUA)	-1.224	0.0105	Ingenuity Expert Findings,TargetScan,miRecords	Experimentally Observed,Moderate (predicted)	ENSMUSG00000005533	Igf1r	-1.206	0.039	transmembrane receptor	Cardiac Hypertrophy Signaling,EIF2 Signaling,Estrogen-Dependent Breast Cancer Signaling,Glioblastoma Multiforme Signaling,Glioma Signaling,Growth Hormone Signaling,Hepatic Fibrosis / Hepatic Stellate Cell Activation,Huntington's Disease Signaling,IGF-1 Signaling,Myc Mediated Apoptosis Signaling,NF-κB Signaling,PTEN Signaling,RhoA Signaling,Role of NFAT in Cardiac Hypertrophy,STAT3 Pathway,Synapti…
mmu-miR-488-3p	miR-488-3p (miRNAs w/seed UGAAAGG)	-1.213	0.00678	TargetScan	High (predicted)	ENSMUSG00000041703	Zic5	-1.44	0.0461	transcription regulator
mmu-let-7e-5p	let-7a-5p (and other miRNAs w/seed GAGGUAG)	1.207	0.0245	TargetScan	High (predicted)	ENSMUSG00000032607	Amt	1.246	0.00985	enzyme	Glycine Cleavage Complex
mmu-miR-320-3p	miR-320b (and other miRNAs w/seed AAAGCUG)	1.207	0.00578	TargetScan	High (predicted)	ENSMUSG00000025193	Cutc	1.903	<0.001	other
mmu-let-7e-5p	let-7a-5p (and other miRNAs w/seed GAGGUAG)	1.207	0.0245	TargetScan	High (predicted)	ENSMUSG00000024253	Dync2li1	1.328	0.00962	other
mmu-let-7e-5p	let-7a-5p (and other miRNAs w/seed GAGGUAG)	1.207	0.0245	TargetScan	High (predicted)	ENSMUSG00000067724	Gbx1	1.977	0.0236	transcription regulator
mmu-let-7e-5p	let-7a-5p (and other miRNAs w/seed GAGGUAG)	1.207	0.0245	TargetScan	High (predicted)	ENSMUSG00000020092	Pald1	1.239	0.0421	phosphatase	3-phosphoinositide Biosynthesis,3-phosphoinositide Degradation,D-myo-inositol (1,4,5,6)-Tetrakisphosphate Biosynthesis,D-myo-inositol (3,4,5,6)-tetrakisphosphate Biosynthesis,D-myo-inositol-5-phosphate Metabolism,Superpathway of Inositol Phosphate Compounds
mmu-let-7e-5p	let-7a-5p (and other miRNAs w/seed GAGGUAG)	1.207	0.0245	TargetScan	High (predicted)	ENSMUSG00000043572	Pars2	1.48	0.0149	enzyme	tRNA Charging
mmu-miR-320-3p	miR-320b (and other miRNAs w/seed AAAGCUG)	1.207	0.00578	TargetScan	High (predicted)	ENSMUSG00000102206	Pcdha11	1.345	0.0333	other
mmu-miR-320-3p	miR-320b (and other miRNAs w/seed AAAGCUG)	1.207	0.00578	TargetScan	High (predicted)	ENSMUSG00000103255	Pcdhac1	1.423	0.0285	other
mmu-let-7e-5p	let-7a-5p (and other miRNAs w/seed GAGGUAG)	1.207	0.0245	TarBase	Experimentally Observed	ENSMUSG00000020471	Pold2	1.244	0.0166	enzyme
mmu-let-7e-5p	let-7a-5p (and other miRNAs w/seed GAGGUAG)	1.207	0.0245	TargetScan	High (predicted)	ENSMUSG00000048485	Zbtb8b	1.524	0.0464	other
mmu-miR-137-3p	miR-137-3p (and other miRNAs w/seed UAUUGCU)	1.224	0.0163	TargetScan	High (predicted)	ENSMUSG00000045414	C3orf58	1.201	0.0453	other
mmu-miR-137-3p	miR-137-3p (and other miRNAs w/seed UAUUGCU)	1.224	0.0163	TargetScan	High (predicted)	ENSMUSG00000053475	Tnfaip6	1.243	0.0479	other	IL-6 Signaling
mmu-miR-337-3p	miR-337-3p (and other miRNAs w/seed CAGCUCC)	1.232	0.018	TargetScan	High (predicted)	ENSMUSG00000002257	Def6	1.474	0.0412	other
mmu-miR-337-3p	miR-337-3p (and other miRNAs w/seed CAGCUCC)	1.232	0.018	TargetScan	High (predicted)	ENSMUSG00000035824	Tk2	1.229	0.0141	kinase	Salvage Pathways of Pyrimidine Deoxyribonucleotides
mmu-miR-760-3p	miR-760-3p (and other miRNAs w/seed GGCUCUG)	1.251	0.0234	TargetScan	High (predicted)	ENSMUSG00000045509	Gpr150	2.229	0.0306	G-protein coupled receptor
mmu-miR-760-3p	miR-760-3p (and other miRNAs w/seed GGCUCUG)	1.251	0.0234	TargetScan	High (predicted)	ENSMUSG00000099583	Hist1h3a	2.609	0.0144	other
mmu-miR-760-3p	miR-760-3p (and other miRNAs w/seed GGCUCUG)	1.251	0.0234	TargetScan	High (predicted)	ENSMUSG00000027584	Oprl1	1.24	0.0263	G-protein coupled receptor	cAMP-mediated signaling,G-Protein Coupled Receptor Signaling,Gαi Signaling,Opioid Signaling Pathway
mmu-miR-760-3p	miR-760-3p (and other miRNAs w/seed GGCUCUG)	1.251	0.0234	TargetScan	High (predicted)	ENSMUSG00000069910	Spdl1	1.861	0.0205	other
mmu-miR-760-3p	miR-760-3p (and other miRNAs w/seed GGCUCUG)	1.251	0.0234	TargetScan	High (predicted)	ENSMUSG00000043461	Sptssb	1.461	0.0355	enzyme	Ceramide Biosynthesis
mmu-miR-760-3p	miR-760-3p (and other miRNAs w/seed GGCUCUG)	1.251	0.0234	TargetScan	High (predicted)	ENSMUSG00000057375	Yipf1	1.25	0.0185	other
mmu-miR-328-3p	miR-328-3p (and other miRNAs w/seed UGGCCCU)	1.253	0.0131	TargetScan	High (predicted)	ENSMUSG00000031448	Adprhl1	2.056	0.0256	enzyme
mmu-miR-328-3p	miR-328-3p (and other miRNAs w/seed UGGCCCU)	1.253	0.0131	TargetScan	High (predicted)	ENSMUSG00000038697	Taf5l	1.272	0.0351	transcription regulator	Assembly of RNA Polymerase II Complex,Estrogen Receptor Signaling,Glucocorticoid Receptor Signaling
mmu-miR-672-5p	miR-377-5p (and other miRNAs w/seed GAGGUUG)	1.314	0.000912	TargetScan	High (predicted)	ENSMUSG00000025645	Ccdc51	1.494	0.0493	other
mmu-miR-672-5p	miR-377-5p (and other miRNAs w/seed GAGGUUG)	1.314	0.000912	TargetScan	High (predicted)	ENSMUSG00000030382	Slc27a5	2.39	0.0365	transporter	Bile Acid Biosynthesis, Neutral Pathway,Fatty Acid Activation,Fatty Acid β-oxidation I,FXR/RXR Activation,LPS/IL-1 Mediated Inhibition of RXR Function,Mitochondrial L-carnitine Shuttle Pathway,Stearate Biosynthesis I (Animals),Type II Diabetes Mellitus Signaling,γ-linolenate Biosynthesis II (Animals)
mmu-miR-1224-5p	miR-1224-5p (and other miRNAs w/seed UGAGGAC)	1.367	0.0267	TargetScan	High (predicted)	ENSMUSG00000044770	Scml4	1.469	0.0464	other
mmu-miR-1224-5p	miR-1224-5p (and other miRNAs w/seed UGAGGAC)	1.367	0.0267	TargetScan	High (predicted)	ENSMUSG00000068959	Znf208	1.229	0.0435	other
mmu-miR-483-3p	miR-483-3p (miRNAs w/seed CACUCCU)	1.385	0.0382	TargetScan	High (predicted)	ENSMUSG00000031130	Brs3	3.038	0.00404	G-protein coupled receptor
mmu-miR-483-3p	miR-483-3p (miRNAs w/seed CACUCCU)	1.385	0.0382	TargetScan	High (predicted)	ENSMUSG00000030722	Nfatc2ip	1.213	0.0267	other
mmu-miR-483-3p	miR-483-3p (miRNAs w/seed CACUCCU)	1.385	0.0382	TargetScan	High (predicted)	ENSMUSG00000057093	Znf780a	1.207	0.0364	other
mmu-miR-7117-5p	miR-637 (and other miRNAs w/seed CUGGGGG)	1.749	0.0203	TargetScan	High (predicted)	ENSMUSG00000061414	Cracr2a	1.403	0.0117	other
mmu-miR-7117-5p	miR-637 (and other miRNAs w/seed CUGGGGG)	1.749	0.0203	TargetScan	High (predicted)	ENSMUSG00000023391	Dlx2	1.349	0.0238	transcription regulator
mmu-miR-7117-5p	miR-637 (and other miRNAs w/seed CUGGGGG)	1.749	0.0203	TargetScan	High (predicted)	ENSMUSG00000061286	Exosc5	1.305	0.0304	enzyme
mmu-miR-7117-5p	miR-637 (and other miRNAs w/seed CUGGGGG)	1.749	0.0203	TargetScan	High (predicted)	ENSMUSG00000030752	Kdm8	1.419	0.0139	enzyme
mmu-miR-7117-5p	miR-637 (and other miRNAs w/seed CUGGGGG)	1.749	0.0203	TargetScan	High (predicted)	ENSMUSG00000001988	Npas1	1.672	0.0472	transcription regulator
mmu-miR-7117-5p	miR-637 (and other miRNAs w/seed CUGGGGG)	1.749	0.0203	TargetScan	High (predicted)	ENSMUSG00000026435	Slc45a3	1.558	0.0383	transporter
mmu-miR-7117-5p	miR-637 (and other miRNAs w/seed CUGGGGG)	1.749	0.0203	TargetScan	High (predicted)	ENSMUSG00000009097	Tbx1	2.667	0.024	transcription regulator
mmu-miR-299a-5p	miR-299a-5p (and other miRNAs w/seed GGUUUAC)	1.917	0.0225	TargetScan	High (predicted)	ENSMUSG00000005107	Slc2a9	3.688	0.0284	transporter
mmu-miR-491-5p	miR-491-5p (and other miRNAs w/seed GUGGGGA)	2.065	0.0166	TargetScan	High (predicted)	ENSMUSG00000070337	Gpr179	1.678	0.00952	G-protein coupled receptor
mmu-miR-491-5p	miR-491-5p (and other miRNAs w/seed GUGGGGA)	2.065	0.0166	TargetScan	High (predicted)	ENSMUSG00000029246	Ppat	1.206	0.0194	enzyme	5-aminoimidazole Ribonucleotide Biosynthesis I,AMPK Signaling,Purine Nucleotides De Novo Biosynthesis II
mmu-miR-491-5p	miR-491-5p (and other miRNAs w/seed GUGGGGA)	2.065	0.0166	TargetScan	High (predicted)	ENSMUSG00000038697	Taf5l	1.272	0.0351	transcription regulator	Assembly of RNA Polymerase II Complex,Estrogen Receptor Signaling,Glucocorticoid Receptor Signaling
mmu-miR-491-5p	miR-491-5p (and other miRNAs w/seed GUGGGGA)	2.065	0.0166	TargetScan	High (predicted)	ENSMUSG00000021611	Tert	1.407	0.0413	enzyme	Estrogen-Dependent Breast Cancer Signaling,Telomerase Signaling
mmu-miR-6954-5p	miR-486-3p (and other miRNAs w/seed GGGGCAG)	5.267	0.024	TargetScan	High (predicted)	ENSMUSG00000047878	A4galt	1.722	0.0355	enzyme
mmu-miR-6954-5p	miR-486-3p (and other miRNAs w/seed GGGGCAG)	5.267	0.024	TargetScan	High (predicted)	ENSMUSG00000047773	Ankfn1	1.48	0.00926	other
mmu-miR-6954-5p	miR-486-3p (and other miRNAs w/seed GGGGCAG)	5.267	0.024	TargetScan	High (predicted)	ENSMUSG00000014303	Glis2	1.21	0.0304	transcription regulator	Axonal Guidance Signaling,Basal Cell Carcinoma Signaling,Osteoarthritis Pathway,Sonic Hedgehog Signaling
mmu-miR-6954-5p	miR-486-3p (and other miRNAs w/seed GGGGCAG)	5.267	0.024	TargetScan	High (predicted)	ENSMUSG00000041734	Kirrel1	1.306	0.0274	other
mmu-miR-6954-5p	miR-486-3p (and other miRNAs w/seed GGGGCAG)	5.267	0.024	TargetScan	High (predicted)	ENSMUSG00000058099	Nfam1	1.498	0.0388	transmembrane receptor
mmu-miR-6954-5p	miR-486-3p (and other miRNAs w/seed GGGGCAG)	5.267	0.024	TargetScan	High (predicted)	ENSMUSG00000033020	Polr2f	1.48	0.0248	enzyme	Androgen Signaling,Assembly of RNA Polymerase I Complex,Assembly of RNA Polymerase II Complex,CREB Signaling in Neurons,Estrogen Receptor Signaling,Glucocorticoid Receptor Signaling,Hereditary Breast Cancer Signaling,Huntington's Disease Signaling,Nucleotide Excision Repair Pathway,Sirtuin Signaling Pathway
mmu-miR-6954-5p	miR-486-3p (and other miRNAs w/seed GGGGCAG)	5.267	0.024	TargetScan	High (predicted)	ENSMUSG00000028909	Ptpru	1.219	0.0279	phosphatase	Protein Kinase A Signaling
mmu-miR-6954-5p	miR-486-3p (and other miRNAs w/seed GGGGCAG)	5.267	0.024	TargetScan	High (predicted)	ENSMUSG00000022571	Pycr3	1.504	0.00159	enzyme	Arginine Degradation VI (Arginase 2 Pathway),Proline Biosynthesis I,Proline Biosynthesis II (from Arginine),Salvage Pathways of Pyrimidine Ribonucleotides
mmu-miR-6954-5p	miR-486-3p (and other miRNAs w/seed GGGGCAG)	5.267	0.024	TargetScan	High (predicted)	ENSMUSG00000031387	Renbp	1.59	0.0123	enzyme
mmu-miR-6954-5p	miR-486-3p (and other miRNAs w/seed GGGGCAG)	5.267	0.024	TargetScan	High (predicted)	ENSMUSG00000048478	Spata33	1.319	0.0483	other
mmu-miR-6954-5p	miR-486-3p (and other miRNAs w/seed GGGGCAG)	5.267	0.024	TargetScan	High (predicted)	ENSMUSG00000025511	Tspan4	1.314	0.0482	other	Integrin Signaling
mmu-miR-6954-5p	miR-486-3p (and other miRNAs w/seed GGGGCAG)	5.267	0.024	TargetScan	High (predicted)	ENSMUSG00000020472	Znf496	1.237	0.0348	transcription regulator
mmu-miR-7055-5p	miR-194-3p (and other miRNAs w/seed CAGUGGG)	12.346	<0.001	TargetScan	High (predicted)	ENSMUSG00000032607	Amt	1.246	0.00985	enzyme	Glycine Cleavage Complex
mmu-miR-7055-5p	miR-194-3p (and other miRNAs w/seed CAGUGGG)	12.346	<0.001	TargetScan	High (predicted)	ENSMUSG00000023391	Dlx2	1.349	0.0238	transcription regulator
mmu-miR-7055-5p	miR-194-3p (and other miRNAs w/seed CAGUGGG)	12.346	<0.001	TargetScan	High (predicted)	ENSMUSG00000002550	Uck1	1.265	0.0235	kinase	Salvage Pathways of Pyrimidine Ribonucleotides
mmu-miR-6976-5p	miR-6976-5p (and other miRNAs w/seed AGGGAAG)	14.625	<0.001	TargetScan	High (predicted)	ENSMUSG00000068335	Dok1	1.715	0.0292	kinase	Ephrin Receptor Signaling,FcγRIIB Signaling in B Lymphocytes,GDNF Family Ligand-Receptor Interactions
mmu-miR-6976-5p	miR-6976-5p (and other miRNAs w/seed AGGGAAG)	14.625	<0.001	TargetScan	High (predicted)	ENSMUSG00000045509	Gpr150	2.229	0.0306	G-protein coupled receptor
mmu-miR-6976-5p	miR-6976-5p (and other miRNAs w/seed AGGGAAG)	14.625	<0.001	TargetScan	High (predicted)	ENSMUSG00000035929	Hla-a	2.343	0.0288	other	Allograft Rejection Signaling,Altered T Cell and B Cell Signaling in Rheumatoid Arthritis,Antigen Presentation Pathway,Autoimmune Thyroid Disease Signaling,B Cell Development,Calcium-induced T Lymphocyte Apoptosis,Caveolar-mediated Endocytosis Signaling,CD28 Signaling in T Helper Cells,Cdc42 Signaling,Communication between Innate and Adaptive Immune Cells,Crosstalk between Dendritic Cells and Nat…
mmu-miR-6976-5p	miR-6976-5p (and other miRNAs w/seed AGGGAAG)	14.625	<0.001	TargetScan	High (predicted)	ENSMUSG00000033906	Zdhhc15	1.322	0.0166	enzyme
mmu-miR-1249-5p	miR-1249-5p (and other miRNAs w/seed GGAGGGA)	14.687	0.00124	TargetScan	High (predicted)	ENSMUSG00000016494	Cd34	1.235	0.0473	other	Agranulocyte Adhesion and Diapedesis
mmu-miR-1249-5p	miR-1249-5p (and other miRNAs w/seed GGAGGGA)	14.687	0.00124	TargetScan	High (predicted)	ENSMUSG00000023391	Dlx2	1.349	0.0238	transcription regulator
mmu-miR-1249-5p	miR-1249-5p (and other miRNAs w/seed GGAGGGA)	14.687	0.00124	TargetScan	High (predicted)	ENSMUSG00000058099	Nfam1	1.498	0.0388	transmembrane receptor
mmu-miR-1249-5p	miR-1249-5p (and other miRNAs w/seed GGAGGGA)	14.687	0.00124	TargetScan	High (predicted)	ENSMUSG00000022571	Pycr3	1.504	0.00159	enzyme	Arginine Degradation VI (Arginase 2 Pathway),Proline Biosynthesis I,Proline Biosynthesis II (from Arginine),Salvage Pathways of Pyrimidine Ribonucleotides
