# Supplementary material for: Multi-omics analysis identifies mitochondrial pathways associated with anxiety-related behavior
Source: PLoS Genet. 2019 Sep 26;15(9):e1008358. doi: 10.1371/journal.pgen.1008358 (PMC6762065; doi:10.1371/journal.pgen.1008358)
Supplement: S7 Table — Analysis performed with MSigDB v6.0 C2 curated gene sets. B6: C57BL/6NCrl; BNST: bed nucleus of the stria terminalis; D2: DBA/2NCrl. (XLSX) [file pgen.1008358.s011.xlsx]

## Sheet: S7 Table
S7 Table. 100 most significantly enriched gene sets (PFDR < 0.05) within the differentially expressed genes (P < 0.05 and |FC| ≥ 1.2) overlapping between the B6 and D2 susceptible versus control comparisons in the blood cells (data set F). Analysis performed with MSigDB v6.0 C2 curated gene sets. B6: C57BL/6NCrl; BNST: bed nucleus of the stria terminalis; D2: DBA/2NCrl.
Gene set name	Number of genes in gene set (K)	Description	Number of differentially expressed genes in gene set (k)	k/K	P	PFDR
REACTOME PLATELET ACTIVATION SIGNALING AND AGGREGATION	208	Genes involved in Platelet activation, signaling and aggregation	10	0.0481	3.9e-11	1.86e-07
REACTOME HEMOSTASIS	466	Genes involved in Hemostasis	12	0.0258	5.42e-10	1.29e-06
GNATENKO PLATELET SIGNATURE	48	Top 50 most up-regulated genes in human platelet cells.	6	0.125	1.1e-09	1.42e-06
REACTOME RESPONSE TO ELEVATED PLATELET CYTOSOLIC CA2	89	Genes involved in Response to elevated platelet cytosolic Ca2+	7	0.0787	1.19e-09	1.42e-06
BLALOCK ALZHEIMERS DISEASE DN	1237	Genes down-regulated in brain from patients with Alzheimer's disease.	17	0.0137	1.75e-09	1.55e-06
CHIARADONNA NEOPLASTIC TRANSFORMATION CDC25 DN	153	Genes down-regulated in reverted NIH3T3 cells (fibroblasts transformed by activated KRAS [GeneID=3845] which then reverted to normal cells upon stable over-expression of a dominant negative form of CDC25 [GeneID=5923]) vs normal fibroblasts.	8	0.0523	1.95e-09	1.55e-06
GRAESSMANN RESPONSE TO MC AND DOXORUBICIN UP	612	Genes up-regulated in ME-A cells (breast cancer, sensitive to apoptotic stimuli) exposed to doxorubicin [PubChem=31703] in the presence of medium concentrate (MC) from ME-C cells (breast cancer, resistant to apoptotic stimuli).	12	0.0196	1.14e-08	7.72e-06
LINDGREN BLADDER CANCER CLUSTER 2B	392	Genes specifically up-regulated in Cluster IIb of urothelial cell carcinom (UCC) tumors.	10	0.0255	1.75e-08	1.04e-05
GRAESSMANN APOPTOSIS BY DOXORUBICIN UP	1142	Genes up-regulated in ME-A cells (breast cancer) undergoing apoptosis in response to doxorubicin [PubChem=31703].	15	0.0131	3.15e-08	1.67e-05
DIAZ CHRONIC MEYLOGENOUS LEUKEMIA UP	1382	Genes up-regulated in CD34+ [GeneID=947] cells isolated from bone marrow of CML (chronic myelogenous leukemia) patients, compared to those from normal donors.	16	0.0116	5.94e-08	2.83e-05
KIM ALL DISORDERS OLIGODENDROCYTE NUMBER CORR UP	756	Genes whose expression was significantly and positively correlated with the number of perineuronal oligodendrocytes in the layer III of BA9 brain region.	12	0.0159	1.13e-07	4.89e-05
YOSHIMURA MAPK8 TARGETS UP	1305	Genes up-regulated in vascular smooth muscle cells (VSMC) by MAPK8 (JNK1) [GeneID=5599].	15	0.0115	1.76e-07	6.99e-05
TENEDINI MEGAKARYOCYTE MARKERS	66	Genes essential to the development of megakaryocytes, as expressed in normal cells and essential thrombocythemic cells (ET).	5	0.0758	3.73e-07	0.000137
THUM SYSTOLIC HEART FAILURE UP	423	Genes up-regulated in samples with systolic heart failure compared to normal hearts.	9	0.0213	4.31e-07	0.000147
WIERENGA STAT5A TARGETS DN	213	Genes down-regulated in CD34+ [GeneID=947] cells by intermediate activity levels of STAT5A [GeneID=6776]; predominant long-term growth and self-renewal phenotype.	7	0.0329	4.95e-07	0.000157
LEI MYB TARGETS	318	Myb-regulated genes in MCF7 (breast cancer) and lung epithelial cell lines overexpressing MYBL2, MYBL1 or MYB [GeneID=4605;4603;4602].	8	0.0252	5.57e-07	0.000166
KRIGE RESPONSE TO TOSEDOSTAT 6HR DN	911	Genes down-regulated in HL-60 cells (acute promyelocytic leukemia, APL) after treatment with the aminopeptidase inhibitor tosedostat (CHR-2797) [PubChem=15547703] for 6 h.	12	0.0132	8.13e-07	0.000228
SHIN B CELL LYMPHOMA CLUSTER 8	36	Cluster 8 of genes distinguishing among different B lymphocyte neoplasms.	4	0.1111	1.23e-06	0.000324
GRUETZMANN PANCREATIC CANCER UP	358	Genes up-regulated in pancreatic ductal adenocarcinoma (PDAC) identified in a meta analysis across four independent studies.	8	0.0223	1.35e-06	0.000338
SCHAEFFER PROSTATE DEVELOPMENT 6HR DN	514	Genes down-regulated in the urogenital sinus (UGS) of day E16 females exposed to the androgen dihydrotestosterone [PubChem=10635] for 6 h.	9	0.0175	2.15e-06	0.000511
CHEN METABOLIC SYNDROM NETWORK	1210	Genes forming the macrophage-enriched metabolic network (MEMN) claimed to have a causal relationship with the metabolic syndrom traits.	13	0.0107	2.62e-06	0.000587
OSWALD HEMATOPOIETIC STEM CELL IN COLLAGEN GEL DN	275	Genes down-regulated in hematopoietic stem cells (HSC, CD34+ [GeneID=947]) cultured in a three-dimentional collagen gel compared to the cells grown in suspension.	7	0.0255	2.71e-06	0.000587
GOBERT OLIGODENDROCYTE DIFFERENTIATION DN	1080	Genes down-regulated during differentiation of Oli-Neu cells (oligodendroglial precursor) in response to PD174265 [PubChem=4709].	12	0.0111	4.67e-06	0.000942
CHICAS RB1 TARGETS CONFLUENT	567	Genes up-regulated in confluent IMR90 cells (fibroblast) after knockdown of RB1 [GeneID=5925] by RNAi.	9	0.0159	4.75e-06	0.000942
BORCZUK MALIGNANT MESOTHELIOMA UP	305	Genes up-regulated in biphasic (mixed) vs epithelial subtypes of malignant peritoneal mesothelioma.	7	0.023	5.34e-06	0.00102
PILON KLF1 TARGETS DN	1972	Genes down-regulated in erythroid progenitor cells from fetal livers of E13.5 embryos with KLF1 [GeneID=10661] knockout compared to those from the wild type embryos.	16	0.0081	6.3e-06	0.00115
PASINI SUZ12 TARGETS DN	315	Genes down-regulated in ES (embryonic stem cells) with defficient SUZ12 [GeneID=23512].	7	0.0222	6.59e-06	0.00116
ACEVEDO LIVER CANCER UP	973	Genes up-regulated in hepatocellular carcinoma (HCC) compared to normal liver samples.	11	0.0113	1.02e-05	0.00169
PID PDGFRB PATHWAY	129	PDGFR-beta signaling pathway	5	0.0388	1.03e-05	0.00169
LIM MAMMARY STEM CELL UP	489	Genes consistently up-regulated in mammary stem cells both in mouse and human species.	8	0.0164	1.32e-05	0.0021
WAKABAYASHI ADIPOGENESIS PPARG BOUND 8D	658	Genes with promoters bound by PPARG [GeneID=5468] at 8 day time point of adipocyte differentiation of 3T3-L1 cells (preadipocyte).	9	0.0137	1.55e-05	0.00234
PUJANA BRCA1 PCC NETWORK	1652	Genes constituting the BRCA1-PCC network of transcripts whose expression positively correlated (Pearson correlation coefficient, PCC >= 0.4) with that of BRCA1 [GeneID=672] across a compendium of normal tissues.	14	0.0085	1.57e-05	0.00234
PILON KLF1 TARGETS UP	504	Genes up-regulated in erythroid progenitor cells from fetal livers of E13.5 embryos with KLF1 [GeneID=10661] knockout compared to those from the wild type embryos.	8	0.0159	1.64e-05	0.00236
MARSON BOUND BY FOXP3 UNSTIMULATED	1229	Genes with promoters bound by FOXP3 [GeneID=50943] in unstimulated hybridoma cells.	12	0.0098	1.7e-05	0.00236
YOSHIMURA MAPK8 TARGETS DN	366	Genes down-regulated in vascular smooth muscle cells (VSMC) by MAPK8 (JNK1) [GeneID=5599].	7	0.0191	1.74e-05	0.00236
NUYTTEN NIPP1 TARGETS DN	848	Genes down-regulated in PC3 cells (prostate cancer) after knockdown of NIPP1 [GeneID=5511] by RNAi.	10	0.0118	1.84e-05	0.00243
LIN MELANOMA COPY NUMBER UP	73	Candidate genes in significant regions of chromosomal copy number gains in a panel of melanoma samples.	4	0.0548	2.13e-05	0.00274
ENK UV RESPONSE KERATINOCYTE UP	530	Genes up-regulated in NHEK cells (normal epidermal keratinocytes) after UVB irradiation.	8	0.0151	2.35e-05	0.00294
CHYLA CBFA2T3 TARGETS UP	387	Genes up-regulated in immature bone marrow progenitor cells upon knock out of CBFA2T3 [GeneID=863].	7	0.0181	2.48e-05	0.00303
BYSTRYKH HEMATOPOIESIS STEM CELL QTL TRANS	882	Transcripts in hematopoietic stem cells (HSC) which are trans-regulated (i.e., modulated by a QTL (quantitative trait locus) not in a close proximity to the gene).	10	0.0113	2.57e-05	0.00306
SCHLOSSER SERUM RESPONSE DN	712	Cluster 4: genes down-regulated in B493-6 cells (B lymphocytes) upon serum stimulation but not affected by MYC [GeneID=4609].	9	0.0126	2.88e-05	0.00334
LEIN MEDULLA MARKERS	81	Top 100 ranked genes most specific to medulla (myelencephalon) hindbrain region of adult mouse brain.	4	0.0494	3.21e-05	0.0036
FLECHNER BIOPSY KIDNEY TRANSPLANT OK VS DONOR UP	555	Genes up-regulated in kidney biopsies from patients with well functioning kidneys more than 1-year post transplant compared to the biopsies from normal living kidney donors.	8	0.0144	3.25e-05	0.0036
WANG RESPONSE TO BEXAROTENE DN	29	Genes down-regulated in the mouse lung cancer model and which reverted to normal levels upon treatment with bexarotene [PubChem=82146].	3	0.1034	3.61e-05	0.00391
YAO TEMPORAL RESPONSE TO PROGESTERONE CLUSTER 13	172	Genes co-regulated in uterus during a time course response to progesterone [PubChem=5994]: SOM cluster 13.	5	0.0291	4.1e-05	0.00431
PATIL LIVER CANCER	747	Genes up-regulated in hepatocellular carcinoma (HCC) compared to normal liver samples.	9	0.012	4.17e-05	0.00431
MOOTHA HUMAN MITODB 6 2002	429	Mitochondrial genes; based on literature and sequence annotation resources and converted to Affymetrix HG-U133A probe sets.	7	0.0163	4.76e-05	0.00482
HILLION HMGA1 TARGETS	90	Genes changed in Rat1a cells (fibroblasts) by overexpression of HMGA1 isoform a [GeneID=3159] off a plasmid vector.	4	0.0444	4.86e-05	0.00482
GRAHAM CML DIVIDING VS NORMAL QUIESCENT UP	181	Genes up-regulated in quiescent CD34+ [GeneID=8842] cells isolated from peripheral blood of normal donors compared to the dividing cells from CML (chronic myeloid leukemia) patients.	5	0.0276	5.23e-05	0.00498
JISON SICKLE CELL DISEASE UP	181	Genes up-regulated in peripheral blood mononuclear cells (PBMC) from sickle cell disease patients compared to those from healthy subjects.	5	0.0276	5.23e-05	0.00498
LI WILMS TUMOR VS FETAL KIDNEY 1 UP	182	Genes up-regulated in Wilm's tumor samples compared to fetal kidney.	5	0.0275	5.37e-05	0.00501
PUJANA CHEK2 PCC NETWORK	779	Genes constituting the CHEK2-PCC network of transcripts whose expression positively correlates (Pearson correlation coefficient, PCC >= 0.4) with that of CHEK2 [GeneID=11200].	9	0.0116	5.75e-05	0.00517
DELYS THYROID CANCER UP	443	Genes up-regulated in papillary thyroid carcinoma (PTC) compared to normal tissue.	7	0.0158	5.82e-05	0.00517
PID EPO PATHWAY	34	EPO signaling pathway	3	0.0882	5.87e-05	0.00517
MOOTHA MITOCHONDRIA	447	Mitochondrial genes	7	0.0157	6.16e-05	0.00533
CHARAFE BREAST CANCER LUMINAL VS BASAL DN	455	Genes down-regulated in luminal-like breast cancer cell lines compared to the basal-like ones.	7	0.0154	6.88e-05	0.00585
RODRIGUES THYROID CARCINOMA POORLY DIFFERENTIATED DN	805	Genes down-regulated in poorly differentiated thyroid carcinoma (PDTC) compared to normal thyroid tissue.	9	0.0112	7.38e-05	0.00617
PID GMCSF PATHWAY	37	GMCSF-mediated signaling events	3	0.0811	7.58e-05	0.00622
PUJANA ATM PCC NETWORK	1442	Genes constituting the ATM-PCC network of transcripts whose expression positively correlated (Pearson correlation coefficient, PCC >= 0.4) with that of ATM [GeneID=472] across a compendium of normal tissues.	12	0.0083	7.92e-05	0.00628
KRIGE RESPONSE TO TOSEDOSTAT 24HR DN	1011	Genes down-regulated in HL-60 cells (acute promyelocytic leukemia, APL) after treatment with the aminopeptidase inhibitor tosedostat (CHR-2797) [PubChem=15547703] for 24 h.	10	0.0099	8.02e-05	0.00628
TORCHIA TARGETS OF EWSR1 FLI1 FUSION DN	321	Genes down-regulated in leukemic progenitor cells expressing activated fusion of ESWR1 and FLI1 [GeneID=2130, 2313] compared to normal hematopoetic progenitors.	6	0.0187	8.05e-05	0.00628
BUYTAERT PHOTODYNAMIC THERAPY STRESS DN	637	Genes down-regulated in T24 (bladder cancer) cells in response to the photodynamic therapy (PDT) stress.	8	0.0126	8.51e-05	0.00654
MARSON BOUND BY FOXP3 STIMULATED	1022	Genes with promoters bound by FOXP3 [GeneID=50943] in hybridoma cells stimulated by PMA [PubChem=4792] and ionomycin [PubChem=3733].	10	0.0098	8.76e-05	0.00662
MULLIGHAN NPM1 SIGNATURE 3 UP	341	The 'NPM1 signature 3': genes up-regulated in pediatric AML (acute myeloid leukemia) with mutated NPM1 [GeneID=4869] compared to the AML cases with intact NPM1 and MLL [GeneID=4297].	6	0.0176	0.000112	0.00821
CASORELLI ACUTE PROMYELOCYTIC LEUKEMIA DN	663	Genes down-regulated in APL (acute promyeolocytic leukemia) blasts expressing PML-RARA fusion [GeneID=5371;5914] compared to normal promyeloblasts.	8	0.0121	0.000112	0.00821
DUTERTRE ESTRADIOL RESPONSE 24HR DN	505	Genes down-regulated in MCF7 cells (breast cancer) at 24 h of estradiol [PubChem=5757] treatment.	7	0.0139	0.000131	0.00946
KEGG LEUKOCYTE TRANSENDOTHELIAL MIGRATION	118	Leukocyte transendothelial migration	4	0.0339	0.000139	0.00989
ZWANG CLASS 1 TRANSIENTLY INDUCED BY EGF	516	Class I of genes transiently induced by EGF [GeneID =1950] in 184A1 cells (mammary epithelium).	7	0.0136	0.00015	0.0105
PID IL6 7 PATHWAY	47	IL6-mediated signaling events	3	0.0638	0.000156	0.0107
FAELT B CLL WITH VH REARRANGEMENTS DN	48	Genes down-regulated in B-CLL (B-cell chronic lymphocytic leukemia) patients with mutated immunoglobulin variable heavy chain (VH) genes.	3	0.0625	0.000166	0.0113
KEGG NEUROTROPHIN SIGNALING PATHWAY	126	Neurotrophin signaling pathway	4	0.0317	0.000179	0.012
RASHI RESPONSE TO IONIZING RADIATION 2	127	Cluster 2: late ATM [GeneID=472] dependent genes induced by ionizing radiation treatment.	4	0.0315	0.000185	0.0121
HOSHIDA LIVER CANCER SUBCLASS S1	237	Genes from 'subtype S1' signature of hepatocellular carcinoma (HCC): aberrant activation of the WNT signaling pathway.	5	0.0211	0.000185	0.0121
BRUINS UVC RESPONSE LATE	1137	Late response genes: differentially expressed only 12 h after UV-C irradiation of MEF cells (embryonic fibroblast).	10	0.0088	0.000208	0.0132
PETROVA ENDOTHELIUM LYMPHATIC VS BLOOD UP	131	Genes up-regulated in LEC (lymphatic endothelial cells) compared to BEC (blood endothelial cells).	4	0.0305	0.000208	0.0132
BUDHU LIVER CANCER METASTASIS UP	10	Genes up-regulated in tumor-adjacent liver tissue, which is asociated with intrahepatic metastasis of hepatocellular carcinoma	2	0.2	0.000213	0.0133
DODD NASOPHARYNGEAL CARCINOMA DN	1375	Genes down-regulated in nasopharyngeal carcinoma (NPC) compared to the normal tissue.	11	0.008	0.000224	0.0139
HSIAO HOUSEKEEPING GENES	389	Housekeeping genes identified as expressed across 19 normal tissues.	6	0.0154	0.000228	0.0139
MITSIADES RESPONSE TO APLIDIN DN	249	Genes down-regulated in the MM1S cells (multiple myeloma) after treatment with aplidin [PubChem=44152164], a marine-derived compound with potential anti-cancer properties.	5	0.0201	0.000233	0.014
ZHOU TNF SIGNALING 4HR	54	Genes up-regulated in HeLa cells (cervical carcinoma) at 4 h after stimulation with TNF [GeneID=7124].	3	0.0556	0.000236	0.014
PROVENZANI METASTASIS DN	136	Genes down-regulated in polysomal and total RNA samples from SW480 cells (primary colorectal carcinoma, CRC) compared to the SW620 cells (lymph node metastasis from the same individual).	4	0.0294	0.00024	0.0141
PID IL2 1PATHWAY	55	IL2-mediated signaling events	3	0.0545	0.000249	0.0144
DANG REGULATED BY MYC DN	253	Genes down-regulated by MYC [GeneID=4609], according to the MYC Target Gene Database.	5	0.0198	0.00025	0.0144
ONDER CDH1 TARGETS 1 UP	140	Genes up-regulated in HMLE cells (mmortalized nontransformed mammary epithelial) by expression of a dominant-negative form of E-cadhedrin (CDH1) [GeneID=999].	4	0.0286	0.000268	0.0152
KAAB FAILED HEART ATRIUM DN	141	Genes down-regulated in atria of failing hearts (DCM and ICM) compared to healthy controls.	4	0.0284	0.000275	0.0154
MIYAGAWA TARGETS OF EWSR1 ETS FUSIONS UP	259	Genes commonly up-regulated in UET-13 cells (mesenchymal progenitor) by expression of EWSR1 [GeneID=2130] fusions with ETS transcription factors FLI1 and ERG [GeneID=2313 ,2078].	5	0.0193	0.000279	0.0154
CHIARADONNA NEOPLASTIC TRANSFORMATION KRAS CDC25 UP	58	Genes up-regulated in NIH3T3 cells (fibroblasts) transformed by activated KRAS [GeneID=3845] vs those reverted to normal cells upon over-expression of a dominant negative form of CDC25 [GeneID=5923].	3	0.0517	0.000291	0.0159
LU AGING BRAIN UP	262	Age up-regulated genes in the human frontal cortex.	5	0.0191	0.000294	0.0159
BROWNE HCMV INFECTION 24HR DN	148	Genes down-regulated in primary fibroblast cell culture after infection with HCMV (AD169 strain) at 24 h time point that were not down-regulated at the previous time point, 20 h.	4	0.027	0.000331	0.0177
TORCHIA TARGETS OF EWSR1 FLI1 FUSION UP	271	Genes up-regulated in leukemic progenitor cells expressing activated fusion of ESWR1 and FLI1 [GeneID=2130, 2313] compared to normal hematopoetic progenitors.	5	0.0185	0.000343	0.0182
PID TRKR PATHWAY	62	Neurotrophic factor-mediated Trk receptor signaling	3	0.0484	0.000355	0.0186
EHRLICH ICF SYNDROM UP	13	Up-regulated in B lymphocytes from patients with ICF syndrom caused by mutations in DNMT3B [GeneID=1789] compared to normals.	2	0.1538	0.000367	0.0188
GRAHAM CML DIVIDING VS NORMAL DIVIDING UP	13	Genes up-regulated in dividing CD34+ [GeneID=8842] cells isolated from peripheral blood of CML (chronic myeloid leukemia) patients compared to the dividing cells from normal donors.	2	0.1538	0.000367	0.0188
MULLIGHAN NPM1 MUTATED SIGNATURE 1 UP	276	The 'NPM1-mutated signature 1': genes up-regulated in pediatric AML (acute myeloid leukemia) samples with mutated NPM1 [GeneID=4869] compared to all AML cases with the intact gene.	5	0.0181	0.000373	0.0189
OISHI CHOLANGIOMA STEM CELL LIKE DN	278	Genes under-expressed in stem cell-like cholangiocellular carcinoma	5	0.018	0.000385	0.0193
GRYDER PAX3FOXO1 TOP ENHANCERS	432	Expressed genes (FPKM>1) associated with super-high-confidence PAX3-FOXO1 sites with highly-recurrent enhancers in primary tumors and cell lines, restricted to those within topological domain boundaries	6	0.0139	0.000398	0.0197
PID BCR 5PATHWAY	65	BCR signaling pathway	3	0.0462	0.000408	0.0198
BAELDE DIABETIC NEPHROPATHY DN	434	Genes down-regulated in glomeruli of kidneys from patients with diabetic nephropathy (type 2 diabetes mellitus).	6	0.0138	0.000408	0.0198
NING CHRONIC OBSTRUCTIVE PULMONARY DISEASE UP	157	Up-regulated genes in lung tissue of smokers with chronic obstructive pulmonary disease (COPD) vs smokers without disease (GOLD-2 vs GOLD-0).	4	0.0255	0.000414	0.0199
PID IL5 PATHWAY	14	IL5-mediated signaling events	2	0.1429	0.000428	0.0202
