# Supplementary material for: Multi-omics analysis identifies mitochondrial pathways associated with anxiety-related behavior
Source: PLoS Genet. 2019 Sep 26;15(9):e1008358. doi: 10.1371/journal.pgen.1008358 (PMC6762065; doi:10.1371/journal.pgen.1008358)
Supplement: S8 Table — Analysis performed with topGO R package. B6: C57BL/6NCrl; BNST: bed nucleus of the stria terminalis; D2: DBA/2NCrl; GO: Gene Ontology. (XLSX) [file pgen.1008358.s012.xlsx]

## Sheet: S8 Table
S8 Table. Significantly enriched Gene Ontology (GO) terms (PFDR < 0.05) within the differentially expressed genes (P < 0.05 and |FC| ≥ 1.2) overlapping between the B6 and D2 susceptible versus control comparisons in the blood cells (data set F). Analysis performed with topGO R package. B6: C57BL/6NCrl; BNST: bed nucleus of the stria terminalis; D2: DBA/2NCrl; GO: Gene Ontology.
GO term	GO category	Number of all genes in GO term	Number of differentially expressed genes in GO term	P	PFDR
regulation of dendrite morphogenesis (GO:0048814)	Biological processes	109	6	8.09e-06	0.0251
wound healing (GO:0042060)	Biological processes	253	9	1.35e-06	0.021
response to wounding (GO:0009611)	Biological processes	325	9	9.75e-06	0.0253
cellular protein localization (GO:0034613)	Biological processes	1273	18	4.51e-06	0.0234
cellular macromolecule localization (GO:0070727)	Biological processes	1281	18	4.91e-06	0.0191
protein localization (GO:0008104)	Biological processes	1799	21	1.21e-05	0.0235
macromolecule localization (GO:0033036)	Biological processes	2081	23	1.02e-05	0.0227
regulation of biological quality (GO:0065008)	Biological processes	3663	34	2.99e-06	0.0232
protein binding (GO:0005515)	Molecular function	8900	61	5.21e-07	0.00236
binding (GO:0005488)	Molecular function	13001	74	1.02e-05	0.0232
actin filament bundle (GO:0032432)	Cellular comonent	86	6	2.21e-06	0.00431
contractile actin filament bundle (GO:0097517)	Cellular comonent	77	5	2.25e-05	0.0146
stress fiber (GO:0001725)	Cellular comonent	77	5	2.25e-05	0.011
actomyosin (GO:0042641)	Cellular comonent	88	5	4.13e-05	0.0161
postsynapse (GO:0098794)	Cellular comonent	539	11	1.61e-05	0.0157
synapse part (GO:0044456)	Cellular comonent	808	12	0.000135	0.0239
organelle envelope (GO:0031967)	Cellular comonent	1004	14	6.91e-05	0.0193
envelope (GO:0031975)	Cellular comonent	1005	14	6.98e-05	0.017
synapse (GO:0045202)	Cellular comonent	1022	13	0.000312	0.038
organelle membrane (GO:0031090)	Cellular comonent	1657	18	0.000142	0.0231
mitochondrion (GO:0005739)	Cellular comonent	1765	19	0.000101	0.0197
organelle part (GO:0044422)	Cellular comonent	7373	49	8.31e-05	0.018
cytoplasmic part (GO:0044444)	Cellular comonent	8279	52	0.000204	0.0284
cytoplasm (GO:0005737)	Cellular comonent	10748	64	5.63e-05	0.0183
intracellular part (GO:0044424)	Cellular comonent	13454	73	0.000156	0.0233
intracellular (GO:0005622)	Cellular comonent	13526	73	0.000231	0.03
