# Supplementary material for: Multi-omics analysis identifies mitochondrial pathways associated with anxiety-related behavior
Source: PLoS Genet. 2019 Sep 26;15(9):e1008358. doi: 10.1371/journal.pgen.1008358 (PMC6762065; doi:10.1371/journal.pgen.1008358)
Supplement: S9 Table — All non-significant results (P > 0.05 and |FC| < 1.2) are indicated by a hyphen ("-"). B6: C57BL/6NCrl; D2: DBA/2NCrl; FC: fold change. (XLSX) [file pgen.1008358.s013.xlsx]

## Sheet: S9 Table
S9 Table. Differentially expressed (P < 0.05 and |FC| ≥ 1.2) miRNA in blood cells of B6 and D2 mice subjected to chronic social defeat stress (data set G). All non-significant results (P > 0.05 and |FC| < 1.2) are indicated by a hyphen ("-"). B6: C57BL/6NCrl; D2: DBA/2NCrl; FC: fold change.
miRNA ID (dataset G)	B6 strain						D2 strain
	Resilient versus Control		Susceptible versus Control		Susceptible versus Resilient		Susceptible versus Control
	FC	P	FC	P	FC	P	FC	P
mmu-miR-296-5p	-2.50006	0.00455581	-	-	2.06326	0.0206057	-	-
mmu-miR-34c-5p	-2.48614	0.0400405	-	-	-	-	-	-
mmu-miR-6516-5p	-2.43802	0.00960682	-	-	2.34327	0.0127933	-	-
mmu-miR-7658-3p	-1.91986	0.046535	-	-	-	-	-	-
mmu-miR-210-5p	-1.83144	0.019133	-	-	-	-	-	-
mmu-miR-3076-3p	-1.73212	0.0297019	-	-	-	-	-	-
mmu-miR-6240	-1.60638	0.0482288	-	-	-	-	-	-
mmu-miR-491-5p	-1.55967	0.0102284	-	-	-	-	-	-
mmu-miR-664-3p	-1.42526	0.0410894	-	-	-	-	-	-
mmu-miR-503-5p	1.31314	0.0443825	-	-	-	-	1.54305	0.00256999
mmu-miR-499-5p	1.41114	0.0256269	-	-	-	-	-	-
mmu-miR-196b-5p	1.42497	0.00894485	-	-	-	-	-	-
mmu-miR-6546-5p	1.46363	0.0196015	-	-	-	-	1.40444	0.0352187
mmu-miR-3473h-5p	1.47322	0.0424669	-	-	-	-	-	-
mmu-miR-7a-5p	1.60652	0.0102069	1.64879	0.00716323	-	-	-	-
mmu-miR-122-5p	-	-	-2.74516	0.0206556	-	-	-	-
mmu-miR-5620-5p	-	-	-2.51921	0.00755879	-2.49845	0.00803288	-	-
mmu-miR-592-5p	-	-	-1.70666	0.0213254	-	-	-1.70919	0.0210075
mmu-miR-5100	-	-	-1.61428	0.0256981	-	-	-	-
mmu-miR-322-5p	-	-	1.32196	0.0384285	-	-	-	-
mmu-miR-148a-5p	-	-	1.33723	0.0122309	-	-	-1.25903	0.04172
mmu-miR-3112-5p	-	-	1.50081	0.0407569	-	-	-	-
mmu-miR-542-5p	-	-	1.51187	0.0470137	-	-	-	-
mmu-miR-181b-5p	-	-	1.65573	0.00351867	1.56978	0.00790884	-1.40642	0.0379929
mmu-miR-351-5p	-	-	1.92339	0.0170646	-	-	-	-
mmu-miR-30c-5p	-	-	-	-	1.38105	0.0278538	-	-
mmu-miR-345-5p	-	-	-	-	1.42283	0.0283121	-	-
mmu-miR-141-5p	-	-	-	-	1.67739	0.0333373	-	-
mmu-miR-143-5p	-	-	-	-	3.69377	0.0285809	-	-
mmu-miR-669d-5p	-	-	-	-	-	-	-2.1672	0.00215457
mmu-miR-3094-5p	-	-	-	-	-	-	-2.16089	0.0496171
mmu-let-7j	-	-	-	-	-	-	-1.90032	0.00212397
mmu-miR-30f	-	-	-	-	-	-	-1.85185	0.0414335
mmu-miR-6951-5p	-	-	-	-	-	-	-1.65473	0.00450586
mmu-miR-467c-5p	-	-	-	-	-	-	-1.65211	<0.001
mmu-miR-29a-5p	-	-	-	-	-	-	-1.63592	0.0265747
mmu-miR-802-5p	-	-	-	-	-	-	-1.59705	0.0459163
mmu-miR-140-5p	-	-	-	-	-	-	-1.5713	0.00444273
mmu-miR-467e-5p	-	-	-	-	-	-	-1.54945	0.01533
mmu-miR-181c-5p	-	-	-	-	-	-	-1.52033	<0.001
mmu-miR-669l-5p	-	-	-	-	-	-	-1.49641	0.0192278
mmu-miR-215-5p	-	-	-	-	-	-	-1.48209	0.00498807
mmu-miR-16-5p	-	-	-	-	-	-	-1.47355	0.0126917
mmu-miR-222-5p	-	-	-	-	-	-	-1.44061	0.00748934
mmu-miR-181d-5p	-	-	-	-	-	-	-1.4326	0.000631122
mmu-miR-467d-5p	-	-	-	-	-	-	-1.41709	0.0358075
mmu-miR-330-5p	-	-	-	-	-	-	-1.40437	0.00400663
mmu-miR-340-5p	-	-	-	-	-	-	-1.40023	0.0330536
mmu-miR-669o-5p	-	-	-	-	-	-	-1.39706	0.0345047
mmu-miR-3068-5p	-	-	-	-	-	-	-1.38082	0.0167252
mmu-miR-21a-5p	-	-	-	-	-	-	-1.34787	0.0119645
mmu-miR-676-5p	-	-	-	-	-	-	-1.32292	0.035265
mmu-miR-1843a-5p	-	-	-	-	-	-	-1.30713	0.0455977
mmu-miR-26b-5p	-	-	-	-	-	-	-1.25909	0.0395191
mmu-miR-486a-5p	-	-	-	-	-	-	1.36005	0.0217439
mmu-miR-1970	-	-	-	-	-	-	1.37432	0.0436434
mmu-miR-486b-5p	-	-	-	-	-	-	1.47544	0.00647501
mmu-miR-6538	-	-	-	-	-	-	1.72354	0.0134083
mmu-miR-7065-5p	-	-	-	-	-	-	1.79445	0.0366453
mmu-miR-382-5p	-	-	-	-	-	-	1.91379	0.031851
mmu-miR-1943-5p	-	-	-	-	-	-	1.91512	0.0253716
mmu-miR-541-5p	-	-	-	-	-	-	2.0498	0.018014
mmu-miR-5114	-	-	-	-	-	-	2.1412	0.0355216
mmu-miR-193a-5p	-	-	-	-	-	-	2.20014	0.0359835
mmu-miR-299a-3p	-	-	-	-	-	-	2.32366	0.0248418
mmu-miR-203b-3p	-	-	-	-	-	-	3.00138	0.0263368
