# Supplementary material for: Multi-omics analysis identifies mitochondrial pathways associated with anxiety-related behavior
Source: PLoS Genet. 2019 Sep 26;15(9):e1008358. doi: 10.1371/journal.pgen.1008358 (PMC6762065; doi:10.1371/journal.pgen.1008358)
Supplement: S10 Table — Analysis performed with topGO R package. GO: Gene Ontology. (XLSX) [file pgen.1008358.s014.xlsx]

## Sheet: S10 Table
S10 Table. Significantly overrepresented Gene Ontology (GO) terms (PFDR < 0.05) within the annotated differentially expressed genes (P < 0.05) in panic disorder (PD) patients’ blood cells (data set H) collected directly and 24h after exposure-induced panic attack in comparison to baseline measurement (0H and 24H, respectively). Analysis performed with topGO R package. GO: Gene Ontology.
Comparison	GO term	GO category	Number of all genes in GO term		Number of differentially expressed genes in GO term		P		PFDR
			0H	24H	0H	24H	0H	24H	0H	24H
0H, 24H	translation (GO:0006412)	Biological processes	367	367	107	72	1.1e-11	2.52e-07	1.72e-07	0.00197
0H, 24H	peptide biosynthetic process (GO:0043043)	Biological processes	392	392	110	76	2.92e-11	2.25e-07	2.29e-07	0.00352
0H, 24H	peptide metabolic process (GO:0006518)	Biological processes	504	504	125	86	1.32e-09	4.19e-06	6.89e-06	0.0164
0H, 24H	amide biosynthetic process (GO:0043604)	Biological processes	499	499	119	83	2.23e-08	1.49e-05	6.99e-05	0.0212
0H, 24H	oxidative phosphorylation (GO:0006119)	Biological processes	83	83	36	28	3.68e-08	2.65e-07	8.24e-05	0.00139
0H, 24H	cytoplasmic translation (GO:0002181)	Biological processes	62	62	28	21	6.21e-07	7.64e-06	0.000748	0.015
0H, 24H	ATP synthesis coupled electron transport (GO:0042773)	Biological processes	65	65	26	22	8.89e-06	4.72e-06	0.0058	0.0106
0H, 24H	mitochondrial ATP synthesis coupled electron transport (GO:0042775)	Biological processes	64	64	25	21	1.81e-05	1.14e-05	0.00947	0.0198
0H, 24H	purine nucleoside triphosphate metabolic process (GO:0009144)	Biological processes	203	203	53	42	2.95e-05	3.33e-05	0.0128	0.0373
0H, 24H	purine ribonucleoside triphosphate metabolic process (GO:0009205)	Biological processes	196	196	51	41	3.6e-05	2.71e-05	0.0148	0.0354
0H, 24H	respiratory electron transport chain (GO:0022904)	Biological processes	83	83	29	23	3.75e-05	4.26e-05	0.0151	0.0445
0H, 24H	ribonucleoside triphosphate metabolic process (GO:0009199)	Biological processes	200	200	51	41	6.15e-05	4.82e-05	0.0224	0.0472
0H, 24H	ATP metabolic process (GO:0046034)	Biological processes	166	166	44	37	8.44e-05	2.72e-05	0.0287	0.0328
0H, 24H	purine ribonucleoside monophosphate metabolic process (GO:0009167)	Biological processes	203	203	51	45	0.000101	4.21e-06	0.031	0.0132
0H, 24H	purine nucleoside monophosphate metabolic process (GO:0009126)	Biological processes	204	204	51	45	0.000105	4.4e-06	0.0316	0.0115
0H, 24H	ribosomal subunit (GO:0044391)	Cellular component	186	186	70	35	4.16e-12	0.000726	8.39e-09	0.0376
0H, 24H	organelle inner membrane (GO:0019866)	Cellular component	470	470	122	81	1.74e-10	5.93e-06	1.17e-07	0.00171
0H, 24H	mitochondrial inner membrane (GO:0005743)	Cellular component	410	410	111	70	1.66e-10	2.91e-05	1.67e-07	0.00654
0H, 24H	mitochondrial envelope (GO:0005740)	Cellular component	661	664	152	102	1.79e-09	2.99e-05	7.22e-07	0.00604
0H, 24H	mitochondrial protein complex (GO:0098798)	Cellular component	249	249	76	56	2.38e-09	1.27e-07	8.01e-07	0.000256
0H, 24H	mitochondrial membrane (GO:0031966)	Cellular component	623	626	144	95	3.68e-09	7.59e-05	1.06e-06	0.00902
0H, 24H	organelle envelope (GO:0031967)	Cellular component	1090	1093	221	152	6.19e-09	3.58e-05	1.39e-06	0.00556
0H, 24H	envelope (GO:0031975)	Cellular component	1090	1093	221	152	6.19e-09	3.58e-05	1.56e-06	0.00603
0H, 24H	large ribosomal subunit (GO:0015934)	Cellular component	115	115	45	28	1.21e-08	7.41e-05	2.44e-06	0.00935
0H, 24H	mitochondrial membrane part (GO:0044455)	Cellular component	204	204	63	48	3.72e-08	4.66e-07	6.25e-06	0.00047
0H, 24H	ribonucleoprotein complex (GO:1990904)	Cellular component	828	828	174	120	4.13e-08	5.06e-05	6.4e-06	0.0073
0H, 24H	mitochondrial part (GO:0044429)	Cellular component	944	947	189	130	1.84e-07	0.000215	2.47e-05	0.0207
0H, 24H	inner mitochondrial membrane protein complex (GO:0098800)	Cellular component	121	121	43	33	2.18e-07	2e-06	2.74e-05	0.00134
0H, 24H	intracellular part (GO:0044424)	Cellular component	13598	13623	1904	1396	3.87e-07	0.000138	4.59e-05	0.0146
0H, 24H	intracellular (GO:0005622)	Cellular component	13850	13875	1934	1423	4.77e-07	5.92e-05	5.34e-05	0.00797
0H, 24H	intracellular membrane-bounded organelle (GO:0043231)	Cellular component	10216	10231	1469	1070	1.25e-06	0.00046	0.000132	0.029
0H, 24H	respiratory chain (GO:0070469)	Cellular component	83	83	32	26	2.29e-06	2.2e-06	0.000231	0.00111
0H, 24H	respiratory chain complex (GO:0098803)	Cellular component	72	72	29	24	2.48e-06	2.21e-06	0.000238	0.000891
0H, 24H	membrane-enclosed lumen (GO:0031974)	Cellular component	5003	5004	767	556	4.17e-06	0.0004	0.00035	0.027
0H, 24H	mitochondrion (GO:0005739)	Cellular component	1470	1474	262	186	4.46e-06	0.000598	0.000359	0.0345
0H, 24H	mitochondrial respiratory chain (GO:0005746)	Cellular component	77	77	30	24	4.65e-06	5.74e-06	0.000361	0.00193
0H, 24H	intracellular organelle lumen (GO:0070013)	Cellular component	5003	5004	767	556	4.17e-06	0.0004	0.000366	0.0279
0H, 24H	organelle lumen (GO:0043233)	Cellular component	5003	5004	767	556	4.17e-06	0.0004	0.000382	0.0289
0H, 24H	intracellular organelle part (GO:0044446)	Cellular component	8708	8732	1263	927	6.48e-06	0.000328	0.000467	0.0246
0H, 24H	protein-containing complex (GO:0032991)	Cellular component	5023	5037	766	573	8.46e-06	2.74e-05	0.000588	0.00692
0H, 24H	nuclear part (GO:0044428)	Cellular component	4265	4266	657	487	1.98e-05	0.000119	0.00133	0.0134
0H, 24H	organelle part (GO:0044422)	Cellular component	8993	9017	1293	957	2.39e-05	0.000208	0.00146	0.021
0H, 24H	nuclear lumen (GO:0031981)	Cellular component	3900	3901	603	443	3.43e-05	0.000479	0.00204	0.0293
0H, 24H	nucleus (GO:0005634)	Cellular component	6875	6880	1009	743	3.7e-05	0.000451	0.00213	0.0294
0H, 24H	mitochondrial respiratory chain complex I (GO:0005747)	Cellular component	41	41	18	14	8.12e-05	0.000229	0.00399	0.0192
0H, 24H	NADH dehydrogenase complex (GO:0030964)	Cellular component	41	41	18	14	8.12e-05	0.000229	0.00409	0.0201
0H, 24H	respiratory chain complex I (GO:0045271)	Cellular component	41	41	18	14	8.12e-05	0.000229	0.0042	0.021
0H, 24H	organelle (GO:0043226)	Cellular component	12685	12710	1762	1307	9.29e-05	0.00031	0.00446	0.0241
0H, 24H	oxidoreductase complex (GO:1990204)	Cellular component	97	97	30	22	0.000128	0.000887	0.00572	0.0437
0H, 24H	mitochondrial large ribosomal subunit (GO:0005762)	Cellular component	58	58	21	16	0.000252	0.000624	0.0104	0.034
0H, 24H	organellar large ribosomal subunit (GO:0000315)	Cellular component	58	58	21	16	0.000252	0.000624	0.0106	0.035
0H, 24H	eukaryotic translation initiation factor 3 complex (GO:0005852)	Cellular component	17	17	10	9	0.000568	0.000251	0.0216	0.0203
0H, 24H	eukaryotic 48S preinitiation complex (GO:0033290)	Cellular component	15	15	9	8	0.000965	0.000535	0.0347	0.0318
0H	translational initiation (GO:0006413)	Biological processes	136	-	50	-	1.03e-08	-	4.05e-05	-
0H	SRP-dependent cotranslational protein targeting to membrane (GO:0006614)	Biological processes	86	-	37	-	2.83e-08	-	7.38e-05	-
0H	protein targeting to ER (GO:0045047)	Biological processes	98	-	39	-	1.07e-07	-	0.000167	-
0H	mitochondrial respiratory chain complex assembly (GO:0033108)	Biological processes	83	-	35	-	9.79e-08	-	0.00017	-
0H	cotranslational protein targeting to membrane (GO:0006613)	Biological processes	91	-	37	-	8.94e-08	-	0.000175	-
0H	establishment of protein localization to endoplasmic reticulum (GO:0072599)	Biological processes	102	-	39	-	1.74e-07	-	0.000248	-
0H	cellular amide metabolic process (GO:0043603)	Biological processes	739	-	153	-	6.03e-07	-	0.000787	-
0H	protein-containing complex subunit organization (GO:0043933)	Biological processes	1737	-	308	-	7.49e-07	-	0.000838	-
0H	nuclear-transcribed mRNA catabolic process, nonsense-mediated decay (GO:0000184)	Biological processes	109	-	39	-	8.09e-07	-	0.000845	-
0H	protein localization to endoplasmic reticulum (GO:0070972)	Biological processes	124	-	42	-	1.03e-06	-	0.001	-
0H	protein targeting to membrane (GO:0006612)	Biological processes	143	-	45	-	1.76e-06	-	0.00163	-
0H	mitochondrial respiratory chain complex I assembly (GO:0032981)	Biological processes	55	-	25	-	2.23e-06	-	0.00184	-
0H	NADH dehydrogenase complex assembly (GO:0010257)	Biological processes	55	-	25	-	2.23e-06	-	0.00194	-
0H	cellular protein-containing complex assembly (GO:0034622)	Biological processes	794	-	158	-	2.92e-06	-	0.00228	-
0H	mitochondrial translational termination (GO:0070126)	Biological processes	89	-	32	-	5.67e-06	-	0.00423	-
0H	nuclear-transcribed mRNA catabolic process (GO:0000956)	Biological processes	182	-	51	-	7.11e-06	-	0.00506	-
0H	translational termination (GO:0006415)	Biological processes	94	-	33	-	8.45e-06	-	0.00575	-
0H	protein-containing complex assembly (GO:0065003)	Biological processes	1464	-	258	-	1.07e-05	-	0.00668	-
0H	mitochondrial translation (GO:0032543)	Biological processes	112	-	36	-	1.36e-05	-	0.00818	-
0H	establishment of protein localization to organelle (GO:0072594)	Biological processes	394	-	88	-	1.43e-05	-	0.00832	-
0H	mRNA catabolic process (GO:0006402)	Biological processes	198	-	53	-	1.54e-05	-	0.00863	-
0H	mitochondrial translational elongation (GO:0070125)	Biological processes	88	-	31	-	1.71e-05	-	0.00924	-
0H	cellular component biogenesis (GO:0044085)	Biological processes	2537	-	413	-	1.89e-05	-	0.00956	-
0H	cellular protein complex disassembly (GO:0043624)	Biological processes	134	-	40	-	2.19e-05	-	0.0101	-
0H	ribosome assembly (GO:0042255)	Biological processes	56	-	23	-	2.06e-05	-	0.0101	-
0H	translational elongation (GO:0006414)	Biological processes	125	-	38	-	2.17e-05	-	0.0103	-
0H	cellular protein metabolic process (GO:0044267)	Biological processes	3476	-	545	-	2.83e-05	-	0.0127	-
0H	cellular component assembly (GO:0022607)	Biological processes	2340	-	383	-	3.05e-05	-	0.0129	-
0H	organonitrogen compound biosynthetic process (GO:1901566)	Biological processes	1353	-	237	-	3.82e-05	-	0.0149	-
0H	ribonucleoprotein complex assembly (GO:0022618)	Biological processes	210	-	53	-	5.93e-05	-	0.0221	-
0H	mitochondrion organization (GO:0007005)	Biological processes	403	-	87	-	5.81e-05	-	0.0222	-
0H	cellular metabolic process (GO:0044237)	Biological processes	8472	-	1218	-	6.87e-05	-	0.0245	-
0H	establishment of protein localization to membrane (GO:0090150)	Biological processes	230	-	56	-	8.2e-05	-	0.0285	-
0H	nucleoside triphosphate metabolic process (GO:0009141)	Biological processes	220	-	54	-	8.73e-05	-	0.0291	-
0H	energy coupled proton transport, down electrochemical gradient (GO:0015985)	Biological processes	19	-	12	-	9.84e-05	-	0.0308	-
0H	ATP synthesis coupled proton transport (GO:0015986)	Biological processes	19	-	12	-	9.84e-05	-	0.0314	-
0H	electron transport chain (GO:0022900)	Biological processes	151	-	41	-	9.81e-05	-	0.032	-
0H	mitochondrial gene expression (GO:0140053)	Biological processes	136	-	38	-	0.000112	-	0.0332	-
0H	cellular nitrogen compound metabolic process (GO:0034641)	Biological processes	4932	-	739	-	0.000117	-	0.034	-
0H	organonitrogen compound metabolic process (GO:1901564)	Biological processes	5125	-	765	-	0.000128	-	0.0365	-
0H	ribonucleoprotein complex subunit organization (GO:0071826)	Biological processes	224	-	54	-	0.000142	-	0.0397	-
0H	ribosome (GO:0005840)	Cellular component	235	-	76	-	1.83e-10	-	9.23e-08	-
0H	cytoplasm (GO:0005737)	Cellular component	10910	-	1580	-	1.3e-08	-	2.38e-06	-
0H	cytosolic ribosome (GO:0022626)	Cellular component	111	-	41	-	1.59e-07	-	2.3e-05	-
0H	cytoplasmic part (GO:0044444)	Cellular component	9193	-	1328	-	5.49e-06	-	0.00041	-
0H	cytosolic large ribosomal subunit (GO:0022625)	Cellular component	56	-	23	-	2.06e-05	-	0.00134	-
0H	intracellular organelle (GO:0043229)	Cellular component	11907	-	1671	-	2.22e-05	-	0.0014	-
0H	membrane-bounded organelle (GO:0043227)	Cellular component	11658	-	1635	-	4.58e-05	-	0.00256	-
0H	mitochondrial ribosome (GO:0005761)	Cellular component	88	-	29	-	6.21e-05	-	0.00329	-
0H	organellar ribosome (GO:0000313)	Cellular component	88	-	29	-	6.21e-05	-	0.00338	-
0H	small ribosomal subunit (GO:0015935)	Cellular component	73	-	25	-	0.000109	-	0.00513	-
0H	nucleoplasm (GO:0005654)	Cellular component	3345	-	519	-	0.000126	-	0.00578	-
0H	non-membrane-bounded organelle (GO:0043228)	Cellular component	3999	-	608	-	0.000181	-	0.00793	-
0H	intracellular non-membrane-bounded organelle (GO:0043232)	Cellular component	3992	-	606	-	0.00022	-	0.00943	-
0H	cytosolic small ribosomal subunit (GO:0022627)	Cellular component	47	-	18	-	0.000316	-	0.0127	-
0H	cytosol (GO:0005829)	Cellular component	4903	-	726	-	0.000517	-	0.0204	-
0H	organelle membrane (GO:0031090)	Cellular component	2786	-	433	-	0.000526	-	0.0204	-
0H	cell (GO:0005623)	Cellular component	15806	-	2140	-	0.00072	-	0.0269	-
0H	mitochondrial proton-transporting ATP synthase complex (GO:0005753)	Cellular component	18	-	10	-	0.000792	-	0.029	-
0H	cell part (GO:0044464)	Cellular component	15781	-	2135	-	0.00104	-	0.0367	-
0H	proton-transporting ATP synthase complex (GO:0045259)	Cellular component	19	-	10	-	0.00108	-	0.0377	-
0H	ruffle (GO:0001726)	Cellular component	162	-	39	-	0.00121	-	0.0414	-
0H	cytosolic part (GO:0044445)	Cellular component	244	-	53	-	0.00134	-	0.0452	-
0H	structural constituent of ribosome (GO:0003735)	Molecular function	153	-	63	-	2.02e-12	-	9.29e-09	-
0H	NADH dehydrogenase (ubiquinone) activity (GO:0008137)	Molecular function	36	-	17	-	6.3e-05	-	0.0484	-
0H	RNA binding (GO:0003723)	Molecular function	1572	-	269	-	4.52e-05	-	0.0521	-
0H	NADH dehydrogenase (quinone) activity (GO:0050136)	Molecular function	36	-	17	-	6.3e-05	-	0.0581	-
0H	protein binding (GO:0005515)	Molecular function	11180	-	1575	-	3.87e-05	-	0.0595	-
0H	NADH dehydrogenase activity (GO:0003954)	Molecular function	37	-	18	-	2.85e-05	-	0.0657	-
24H	ribonucleoside monophosphate metabolic process (GO:0009161)	Biological processes	-	216	-	45	-	1.35e-05	-	0.0211
24H	nucleoside monophosphate metabolic process (GO:0009123)	Biological processes	-	237	-	46	-	5.01e-05	-	0.0462
24H	catalytic complex (GO:1902494)	Cellular component	-	1335	-	180	-	3.34e-05	-	0.00613
24H	plasma membrane (GO:0005886)	Cellular component	-	5089	-	426	-	0.000647	-	0.0344
24H	eukaryotic translation initiation factor 3 complex, eIF3m (GO:0071541)	Cellular component	-	8	-	6	-	0.00076	-	0.0384
